# Supplementary material for: 2-[(4-Chloro­phen­yl)(2-hy­droxy-5-oxo­cyclo­pent-1-en-1-yl)meth­yl]-3-hy­droxy­cyclo­pent-2-en-1-one
Source: Acta Crystallogr Sect E Struct Rep Online. 2012 May 12;68(Pt 6):o1667. doi: 10.1107/S1600536812018715 (PMC3379264; doi:10.1107/S1600536812018715)
Supplement: Supplementary file 1 [file e-68-o1667-sup1.cif]

##############################################################################
#                                                                            #
# This CIF contains the data in a paper accepted for publication in          #
# Acta Crystallographica Section E. It conforms to the requirements of       #
# Notes for Authors for Acta Crystallographica Section E, and has been       #
# peer reviewed under the auspices of the IUCr Commission on Journals.       #
#                                                                            #
# Full details of the Crystallographic Information File format               #
# are given in the paper "The Crystallographic Information File (CIF):       #
# a New Standard Archive File for Crystallography" by S. R. Hall, F. H.      #
# Allen and I. D. Brown [Acta Cryst. (1991), A47, 655-685].                  #
#                                                                            #
# The current version of the core CIF dictionary is obtainable from          #
# ftp://ftp.iucr.org/pub/cif_core.dic.                                       #
#                                                                            #
# Software is freely available for graphical display of the structure(s)     #
# in this CIF. For information consult the CIF software page                 #
# http://www.iucr.org/resources/cif/software.                                #
#                                                                            #
# This file may be used for bona fide research purposes within the           #
# scientific community so long as proper attribution is given to the journal # 
# article from which it was obtained.                                        #
#                                                                            #
##############################################################################
data_global
_audit_creation_method     'from SHELXL97 CIF and IUCr SHELXL97-template'
_journal_date_recd_electronic     2012-04-17
_journal_date_accepted     2012-04-26
_journal_name_full     'Acta Crystallographica, Section E'
_journal_year     2012
_journal_volume     68
_journal_issue      6
_journal_page_first     o1667
_journal_page_last     o1667
_journal_paper_category     QO
_journal_paper_doi     10.1107/S1600536812018715
_journal_coeditor_code     WN2471
_publ_contact_author_name     'Peijun Cai'
_publ_contact_author_address
;
School of Chemical Engineering and Technology
China University of Mining and Technology
Xuzhou Jiangsu 221116
People's Republic of China
;
_publ_contact_author_email     pjcai@cumt.edu.cn
_publ_contact_author_fax     ?
_publ_contact_author_phone     ?
_publ_section_title
;\
2-[(4-Chlorophenyl)(2-hydroxy-5-oxocyclopent-1-en-1-yl)methyl]-3-\
hydroxycyclopent-2-en-1-one
;
loop_
    _publ_author_name
    _publ_author_address
    'Gongzhen Li'
;
School of Chemical Engineering and Technology
China University of Mining and Technology
Xuzhou Jiangsu 221116
People's Republic of China
and
School of Environment Science and Spatial Informatics
China University of Mining and Technology
Xuzhou Jiangsu 221116
People's Republic of China
;
    'Peijun Cai'
;
School of Chemical Engineering and Technology
China University of Mining and Technology
Xuzhou Jiangsu 221116
People's Republic of China
;
    'Junhao Huo'
;
School of Chemical Engineering and Technology
China University of Mining and Technology
Xuzhou Jiangsu 221116
People's Republic of China
;
    'Chong Shi'
;
School of Chemical Engineering and Technology
China University of Mining and Technology
Xuzhou Jiangsu 221116
People's Republic of China
;
data_I
_chemical_name_systematic
;
2-[(4-Chlorophenyl)(2-hydroxy-5-oxocyclopent-1-en-1-yl)methyl]-
3-hydroxycyclopent-2-en-1-one
;
_chemical_name_common     ?
_chemical_formula_moiety     'C17 H15 Cl O4'
_chemical_formula_sum     'C17 H15 Cl O4'
_chemical_formula_iupac     'C17 H15 Cl O4'
_chemical_formula_weight     318.74
_chemical_melting_point     ?
_chemical_melting_point_gt     517
_chemical_melting_point_lt     519
_symmetry_cell_setting     monoclinic
_symmetry_space_group_name_H-M     'P 21/c'
loop_
    _symmetry_equiv_pos_as_xyz
    'x, y, z'
    '-x, y+1/2, -z+1/2'
    '-x, -y, -z'
    'x, -y-1/2, z-1/2'
_cell_length_a     14.177(2)
_cell_length_b     10.4002(18)
_cell_length_c     21.347(4)
_cell_angle_alpha     90.00
_cell_angle_beta     100.621(2)
_cell_angle_gamma     90.00
_cell_volume     3093.6(9)
_cell_formula_units_Z     8
_cell_measurement_reflns_used     9980
_cell_measurement_theta_min     2.44
_cell_measurement_theta_max     26.77
_cell_measurement_temperature     296(2)
_exptl_crystal_description     block
_exptl_crystal_colour     colourless
_exptl_crystal_size_max     0.358
_exptl_crystal_size_mid     0.186
_exptl_crystal_size_min     0.128
_exptl_crystal_density_diffrn     1.369
_exptl_crystal_density_meas     ?
_exptl_crystal_density_method     'not measured'
_exptl_crystal_F_000     1328
_exptl_absorpt_coefficient_mu     0.262
_exptl_absorpt_correction_type     none
_exptl_absorpt_process_details     ?
_exptl_absorpt_correction_T_min     ?
_exptl_absorpt_correction_T_max     ?
_exptl_special_details
;
;
_diffrn_ambient_temperature     296(2)
_diffrn_radiation_type     MoK\a
_diffrn_radiation_wavelength     0.71073
_diffrn_radiation_source     'fine-focus sealed tube'
_diffrn_radiation_monochromator     graphite
_diffrn_measurement_device_type     'Bruker SMART APEXII CCD area-detector'
_diffrn_measurement_method     'phi and omega scans'
_diffrn_detector_area_resol_mean     ?
_diffrn_reflns_number     21681
_diffrn_reflns_av_R_equivalents     0.0197
_diffrn_reflns_av_sigmaI/netI     0.0186
_diffrn_reflns_theta_min     2.64
_diffrn_reflns_theta_max     25.20
_diffrn_reflns_theta_full     25.20
_diffrn_measured_fraction_theta_max     0.992
_diffrn_measured_fraction_theta_full     0.992
_diffrn_reflns_limit_h_min     -16
_diffrn_reflns_limit_h_max     15
_diffrn_reflns_limit_k_min     -12
_diffrn_reflns_limit_k_max     12
_diffrn_reflns_limit_l_min     -25
_diffrn_reflns_limit_l_max     24
_diffrn_standards_number     ?
_diffrn_standards_interval_count     ?
_diffrn_standards_interval_time     ?
_diffrn_standards_decay_%     ?
_refine_special_details
;
Refinement of <i>F</i>^2^ against ALL reflections. The weighted <i>R</i>-factor
<i>wR</i> and goodness of fit <i>S</i> are based on <i>F</i>^2^, conventional
<i>R</i>-factors <i>R</i> are based on <i>F</i>, with <i>F</i> set to zero for
negative <i>F</i>^2^. The threshold expression of <i>F</i>^2^ >
\s(<i>F</i>^2^) is used only for calculating <i>R</i>-factors(gt) <i>etc</i>.
and is not relevant to the choice of reflections for refinement.
<i>R</i>-factors based on <i>F</i>^2^ are statistically about twice as large
as those based on <i>F</i>, and <i>R</i>- factors based on ALL data will be
even larger.
;
_reflns_number_total     5521
_reflns_number_gt     4756
_reflns_threshold_expression     I>2sigma(I)
_refine_ls_structure_factor_coef     Fsqd
_refine_ls_matrix_type     full
_refine_ls_R_factor_all     0.0437
_refine_ls_R_factor_gt     0.0370
_refine_ls_wR_factor_gt     0.0986
_refine_ls_wR_factor_ref     0.1053
_refine_ls_goodness_of_fit_ref     1.028
_refine_ls_restrained_S_all     1.028
_refine_ls_number_reflns     5521
_refine_ls_number_parameters     414
_refine_ls_number_restraints     4
_refine_ls_hydrogen_treatment     mixed
_refine_ls_weighting_scheme     calc
_refine_ls_weighting_details
         'calc w=1/[\s^2^(Fo^2^)+(0.0562P)^2^+0.8138P] where P=(Fo^2^+2Fc^2^)/3'
_atom_sites_solution_hydrogens     geom
_atom_sites_solution_primary     direct
_atom_sites_solution_secondary     difmap
_refine_ls_shift/su_max     0.001
_refine_ls_shift/su_mean     0.000
_refine_diff_density_max     0.354
_refine_diff_density_min     -0.357
_refine_ls_extinction_method     'SHELXTL (Sheldrick, 2008)'
_refine_ls_extinction_coef     0.0128(9)
_refine_ls_extinction_expression
                                  'Fc^*^=kFc[1+0.001xFc^2^\l^3^/sin(2\q)]^-1/4^'
loop_
    _atom_type_symbol
    _atom_type_description
    _atom_type_scat_dispersion_real
    _atom_type_scat_dispersion_imag
    _atom_type_scat_source
    'C' 'C' 0.0033 0.0016
                         'International Tables Vol C Tables 4.2.6.8 and 6.1.1.4'
    'H' 'H' 0.0000 0.0000
                         'International Tables Vol C Tables 4.2.6.8 and 6.1.1.4'
    'O' 'O' 0.0106 0.0060
                         'International Tables Vol C Tables 4.2.6.8 and 6.1.1.4'
    'Cl' 'Cl' 0.1484 0.1585
                         'International Tables Vol C Tables 4.2.6.8 and 6.1.1.4'
_computing_data_collection     'APEX2 (Bruker, 2004)'
_computing_cell_refinement     'SAINT (Bruker, 2004)'
_computing_data_reduction     'SAINT (Bruker, 2004)'
_computing_structure_solution     'SHELXTL (Sheldrick, 2008)'
_computing_structure_refinement     'SHELXTL (Sheldrick, 2008)'
_computing_molecular_graphics     'SHELXTL (Sheldrick, 2008)'
_computing_publication_material     'SHELXTL (Sheldrick, 2008)'
loop_
    _atom_site_type_symbol
    _atom_site_label
    _atom_site_fract_x
    _atom_site_fract_y
    _atom_site_fract_z
    _atom_site_U_iso_or_equiv
    _atom_site_adp_type
    _atom_site_calc_flag
    _atom_site_refinement_flags
    _atom_site_occupancy
    _atom_site_symmetry_multiplicity
    _atom_site_disorder_assembly
    _atom_site_disorder_group
    Cl Cl1 0.41647(4) 0.38936(6) 0.09436(3) 0.07932(19) Uani d . 1 1 . .
    Cl Cl2 0.63726(5) 0.49872(9) 0.63868(3) 0.1039(3) Uani d . 1 1 . .
    O O1 0.83676(10) 0.43037(13) 0.01202(6) 0.0663(4) Uani d . 1 1 . .
    O O2 0.98385(10) 0.45352(13) 0.22616(6) 0.0683(4) Uani d D 1 1 . .
    H H2 1.0287(16) 0.411(2) 0.2498(11) 0.104(9) Uiso d D 1 1 . .
    O O3 0.81942(10) 0.67287(14) -0.00658(6) 0.0623(3) Uani d D 1 1 . .
    H H3 0.8184(19) 0.5912(17) 0.0018(13) 0.101(9) Uiso d D 1 1 . .
    O O4 0.89094(9) 0.81138(12) 0.20647(6) 0.0597(3) Uani d . 1 1 . .
    O O5 0.88325(9) 0.38226(15) 0.40367(8) 0.0732(4) Uani d D 1 1 . .
    H H5 0.8578(17) 0.4582(18) 0.3958(12) 0.088(8) Uiso d D 1 1 . .
    O O6 0.62092(10) 0.14135(13) 0.30146(8) 0.0812(5) Uani d . 1 1 . .
    O O7 0.81303(9) 0.60024(13) 0.36945(6) 0.0637(3) Uani d . 1 1 . .
    O O8 0.50411(8) 0.49232(11) 0.26293(5) 0.0459(3) Uani d D 1 1 . .
    H H8 0.4609(14) 0.5355(19) 0.2384(9) 0.073(6) Uiso d D 1 1 . .
    C C1 0.88850(12) 0.40357(16) 0.06380(8) 0.0512(4) Uani d . 1 1 . .
    C C2 0.95946(15) 0.29362(19) 0.07285(11) 0.0694(5) Uani d . 1 1 . .
    H H2A 1.0054 0.3029 0.0446 0.083 Uiso calc R 1 1 . .
    H H2B 0.9266 0.2120 0.0641 0.083 Uiso calc R 1 1 . .
    C C3 1.00944(14) 0.30107(18) 0.14210(11) 0.0686(5) Uani d . 1 1 . .
    H H3A 1.0001 0.2226 0.1648 0.082 Uiso calc R 1 1 . .
    H H3B 1.0777 0.3164 0.1455 0.082 Uiso calc R 1 1 . .
    C C4 0.96129(11) 0.41267(15) 0.16725(8) 0.0492(4) Uani d . 1 1 . .
    C C5 0.89209(10) 0.46855(14) 0.12298(7) 0.0411(3) Uani d . 1 1 . .
    C C6 0.82777(10) 0.57674(13) 0.13687(7) 0.0379(3) Uani d . 1 1 . .
    H H6A 0.8448 0.5903 0.1830 0.045 Uiso calc R 1 1 . .
    C C7 0.84653(9) 0.70428(13) 0.10769(7) 0.0379(3) Uani d . 1 1 . .
    C C8 0.87748(10) 0.81257(14) 0.14737(8) 0.0429(3) Uani d . 1 1 . .
    C C9 0.89172(12) 0.92755(15) 0.10751(9) 0.0524(4) Uani d . 1 1 . .
    H H9A 0.9571 0.9590 0.1183 0.063 Uiso calc R 1 1 . .
    H H9B 0.8482 0.9964 0.1136 0.063 Uiso calc R 1 1 . .
    C C10 0.87011(12) 0.87857(17) 0.03931(9) 0.0533(4) Uani d . 1 1 . .
    H H10A 0.8178 0.9264 0.0141 0.064 Uiso calc R 1 1 . .
    H H10B 0.9262 0.8852 0.0194 0.064 Uiso calc R 1 1 . .
    C C11 0.84274(10) 0.74123(15) 0.04599(7) 0.0446(4) Uani d . 1 1 . .
    C C12 0.72287(10) 0.53369(13) 0.12508(6) 0.0382(3) Uani d . 1 1 . .
    C C13 0.65039(11) 0.59634(16) 0.08441(8) 0.0490(4) Uani d . 1 1 . .
    H H13A 0.6651 0.6687 0.0625 0.059 Uiso calc R 1 1 . .
    C C14 0.55591(12) 0.55379(19) 0.07543(8) 0.0572(4) Uani d . 1 1 . .
    H H14A 0.5079 0.5975 0.0480 0.069 Uiso calc R 1 1 . .
    C C15 0.53436(12) 0.44653(17) 0.10748(8) 0.0523(4) Uani d . 1 1 . .
    C C16 0.60432(13) 0.38306(17) 0.14920(9) 0.0565(4) Uani d . 1 1 . .
    H H16A 0.5890 0.3113 0.1713 0.068 Uiso calc R 1 1 . .
    C C17 0.69758(12) 0.42716(15) 0.15791(8) 0.0498(4) Uani d . 1 1 . .
    H H17A 0.7448 0.3847 0.1865 0.060 Uiso calc R 1 1 . .
    C C18 0.82774(11) 0.29123(17) 0.37395(8) 0.0518(4) Uani d . 1 1 . .
    C C19 0.87382(14) 0.1676(2) 0.36041(11) 0.0701(5) Uani d . 1 1 . .
    H H19A 0.9061 0.1273 0.3995 0.084 Uiso calc R 1 1 . .
    H H19B 0.9199 0.1813 0.3327 0.084 Uiso calc R 1 1 . .
    C C20 0.79055(16) 0.0862(2) 0.32786(12) 0.0773(6) Uani d . 1 1 . .
    H H20A 0.7991 0.0614 0.2855 0.093 Uiso calc R 1 1 . .
    H H20B 0.7843 0.0091 0.3524 0.093 Uiso calc R 1 1 . .
    C C21 0.70359(12) 0.17179(16) 0.32464(8) 0.0531(4) Uani d . 1 1 . .
    C C22 0.73116(10) 0.29280(14) 0.35387(7) 0.0410(3) Uani d . 1 1 . .
    C C23 0.65710(10) 0.39155(13) 0.36304(7) 0.0372(3) Uani d . 1 1 . .
    H H23A 0.5950 0.3515 0.3464 0.045 Uiso calc R 1 1 . .
    C C24 0.65913(10) 0.51265(14) 0.32455(7) 0.0386(3) Uani d . 1 1 . .
    C C25 0.58503(11) 0.55632(14) 0.27997(7) 0.0391(3) Uani d . 1 1 . .
    C C26 0.60407(13) 0.68375(15) 0.25230(8) 0.0510(4) Uani d . 1 1 . .
    H H26A 0.5579 0.7477 0.2603 0.061 Uiso calc R 1 1 . .
    H H26B 0.6020 0.6773 0.2067 0.061 Uiso calc R 1 1 . .
    C C27 0.70464(13) 0.71664(16) 0.28730(9) 0.0566(4) Uani d . 1 1 . .
    H H27A 0.7482 0.7258 0.2575 0.068 Uiso calc R 1 1 . .
    H H27B 0.7043 0.7963 0.3109 0.068 Uiso calc R 1 1 . .
    C C28 0.73447(12) 0.60596(15) 0.33194(7) 0.0470(4) Uani d . 1 1 . .
    C C29 0.65562(10) 0.42008(14) 0.43328(7) 0.0386(3) Uani d . 1 1 . .
    C C30 0.68823(13) 0.33059(18) 0.48066(8) 0.0548(4) Uani d . 1 1 . .
    H H30A 0.7142 0.2534 0.4699 0.066 Uiso calc R 1 1 . .
    C C31 0.68270(14) 0.3545(2) 0.54350(9) 0.0666(5) Uani d . 1 1 . .
    H H31A 0.7051 0.2940 0.5748 0.080 Uiso calc R 1 1 . .
    C C32 0.64416(13) 0.4677(2) 0.55949(8) 0.0626(5) Uani d . 1 1 . .
    C C33 0.60995(13) 0.55753(19) 0.51394(9) 0.0581(4) Uani d . 1 1 . .
    H H33A 0.5829 0.6337 0.5251 0.070 Uiso calc R 1 1 . .
    C C34 0.61633(11) 0.53321(16) 0.45121(8) 0.0465(4) Uani d . 1 1 . .
    H H34A 0.5937 0.5943 0.4203 0.056 Uiso calc R 1 1 . .
loop_
    _atom_site_aniso_label
    _atom_site_aniso_U_11
    _atom_site_aniso_U_22
    _atom_site_aniso_U_33
    _atom_site_aniso_U_12
    _atom_site_aniso_U_13
    _atom_site_aniso_U_23
    Cl1 0.0615(3) 0.0993(4) 0.0808(3) -0.0363(3) 0.0224(2) -0.0124(3)
    Cl2 0.1052(5) 0.1636(7) 0.0512(3) -0.0229(4) 0.0355(3) -0.0156(3)
    O1 0.0814(9) 0.0606(8) 0.0530(7) 0.0008(7) 0.0025(6) -0.0173(6)
    O2 0.0733(9) 0.0634(8) 0.0587(8) 0.0239(7) -0.0124(6) 0.0061(6)
    O3 0.0812(9) 0.0623(8) 0.0424(6) -0.0042(7) 0.0092(6) 0.0008(6)
    O4 0.0650(8) 0.0558(7) 0.0537(7) -0.0155(6) -0.0012(6) -0.0125(5)
    O5 0.0374(6) 0.0698(9) 0.1046(11) -0.0064(6) -0.0072(6) -0.0178(8)
    O6 0.0644(9) 0.0553(8) 0.1104(12) -0.0106(6) -0.0193(8) -0.0238(7)
    O7 0.0544(7) 0.0615(8) 0.0717(8) -0.0214(6) 0.0024(6) -0.0070(6)
    O8 0.0395(6) 0.0471(6) 0.0490(6) 0.0049(5) 0.0023(5) 0.0088(5)
    C1 0.0516(9) 0.0432(9) 0.0596(10) -0.0035(7) 0.0129(8) -0.0102(7)
    C2 0.0729(12) 0.0506(10) 0.0890(14) 0.0098(9) 0.0259(11) -0.0139(10)
    C3 0.0571(11) 0.0494(10) 0.0983(15) 0.0155(8) 0.0121(10) 0.0000(10)
    C4 0.0442(9) 0.0394(8) 0.0625(10) 0.0038(6) 0.0058(7) 0.0046(7)
    C5 0.0385(8) 0.0353(7) 0.0483(8) 0.0001(6) 0.0050(6) -0.0013(6)
    C6 0.0411(8) 0.0365(7) 0.0338(7) 0.0031(6) 0.0010(6) -0.0018(5)
    C7 0.0298(7) 0.0378(7) 0.0445(8) 0.0019(5) 0.0022(6) -0.0001(6)
    C8 0.0295(7) 0.0422(8) 0.0546(9) -0.0010(6) 0.0012(6) -0.0043(6)
    C9 0.0392(8) 0.0396(8) 0.0776(12) -0.0026(6) 0.0082(8) 0.0013(8)
    C10 0.0436(9) 0.0508(9) 0.0670(11) 0.0027(7) 0.0143(8) 0.0144(8)
    C11 0.0375(8) 0.0477(9) 0.0474(8) 0.0021(6) 0.0049(6) 0.0032(7)
    C12 0.0447(8) 0.0357(7) 0.0346(7) 0.0003(6) 0.0089(6) -0.0042(6)
    C13 0.0450(9) 0.0511(9) 0.0483(9) -0.0078(7) 0.0012(7) 0.0091(7)
    C14 0.0456(9) 0.0706(12) 0.0522(9) -0.0086(8) 0.0005(7) 0.0054(8)
    C15 0.0518(9) 0.0597(10) 0.0489(9) -0.0163(8) 0.0180(7) -0.0124(8)
    C16 0.0653(11) 0.0472(9) 0.0647(11) -0.0057(8) 0.0318(9) 0.0018(8)
    C17 0.0555(10) 0.0447(9) 0.0526(9) 0.0072(7) 0.0186(7) 0.0076(7)
    C18 0.0378(8) 0.0546(10) 0.0612(10) -0.0008(7) 0.0041(7) -0.0077(8)
    C19 0.0521(10) 0.0676(12) 0.0901(14) 0.0150(9) 0.0121(10) -0.0083(10)
    C20 0.0744(13) 0.0565(11) 0.0993(16) 0.0124(10) 0.0111(11) -0.0210(11)
    C21 0.0536(10) 0.0442(9) 0.0572(10) -0.0023(7) -0.0009(8) -0.0079(7)
    C22 0.0374(7) 0.0404(8) 0.0432(8) -0.0013(6) 0.0025(6) -0.0035(6)
    C23 0.0304(7) 0.0366(7) 0.0421(7) -0.0042(5) 0.0004(5) -0.0006(6)
    C24 0.0404(8) 0.0386(7) 0.0377(7) -0.0026(6) 0.0094(6) -0.0027(6)
    C25 0.0454(8) 0.0373(7) 0.0372(7) 0.0040(6) 0.0146(6) -0.0011(6)
    C26 0.0673(11) 0.0408(8) 0.0491(9) 0.0051(7) 0.0216(8) 0.0056(7)
    C27 0.0710(11) 0.0411(9) 0.0644(10) -0.0083(8) 0.0297(9) -0.0014(8)
    C28 0.0512(9) 0.0441(8) 0.0484(8) -0.0093(7) 0.0166(7) -0.0084(7)
    C29 0.0304(7) 0.0425(8) 0.0424(7) -0.0059(6) 0.0056(6) 0.0023(6)
    C30 0.0576(10) 0.0560(10) 0.0520(9) 0.0051(8) 0.0129(8) 0.0113(8)
    C31 0.0658(12) 0.0877(15) 0.0475(10) -0.0002(10) 0.0133(8) 0.0200(9)
    C32 0.0511(10) 0.0955(15) 0.0449(9) -0.0167(10) 0.0183(8) -0.0052(9)
    C33 0.0524(10) 0.0649(11) 0.0614(11) -0.0092(8) 0.0219(8) -0.0140(9)
    C34 0.0428(8) 0.0469(9) 0.0506(9) -0.0018(6) 0.0110(7) -0.0002(7)
_geom_special_details
;
All e.s.d.'s (except the e.s.d. in the dihedral angle between two l.s. planes)
are estimated using the full covariance matrix. The cell e.s.d.'s are taken
into account individually in the estimation of e.s.d.'s in distances, angles
and torsion angles; correlations between e.s.d.'s in cell parameters are only
used when they are defined by crystal symmetry. An approximate (isotropic)
treatment of cell e.s.d.'s is used for estimating e.s.d.'s involving l.s.
planes.
;
loop_
    _geom_bond_atom_site_label_1
    _geom_bond_atom_site_label_2
    _geom_bond_site_symmetry_2
    _geom_bond_distance
    _geom_bond_publ_flag
    Cl1 C15 . 1.7471(17) ?
    Cl2 C32 . 1.7414(18) ?
    O1 C1 . 1.240(2) ?
    O2 C4 . 1.310(2) ?
    O2 H2 . 0.858(17) ?
    O3 C11 . 1.318(2) ?
    O3 H3 . 0.869(17) ?
    O4 C8 . 1.2407(19) ?
    O5 C18 . 1.317(2) ?
    O5 H5 . 0.872(16) ?
    O6 C21 . 1.227(2) ?
    O7 C28 . 1.247(2) ?
    O8 C25 . 1.3182(18) ?
    O8 H8 . 0.856(15) ?
    C1 C5 . 1.425(2) ?
    C1 C2 . 1.512(3) ?
    C2 C3 . 1.519(3) ?
    C2 H2A . 0.9700 ?
    C2 H2B . 0.9700 ?
    C3 C4 . 1.495(2) ?
    C3 H3A . 0.9700 ?
    C3 H3B . 0.9700 ?
    C4 C5 . 1.361(2) ?
    C5 C6 . 1.512(2) ?
    C6 C7 . 1.510(2) ?
    C6 C12 . 1.529(2) ?
    C6 H6A . 0.9800 ?
    C7 C11 . 1.364(2) ?
    C7 C8 . 1.429(2) ?
    C8 C9 . 1.503(2) ?
    C9 C10 . 1.520(3) ?
    C9 H9A . 0.9700 ?
    C9 H9B . 0.9700 ?
    C10 C11 . 1.494(2) ?
    C10 H10A . 0.9700 ?
    C10 H10B . 0.9700 ?
    C12 C13 . 1.380(2) ?
    C12 C17 . 1.393(2) ?
    C13 C14 . 1.390(2) ?
    C13 H13A . 0.9300 ?
    C14 C15 . 1.372(3) ?
    C14 H14A . 0.9300 ?
    C15 C16 . 1.374(3) ?
    C16 C17 . 1.379(2) ?
    C16 H16A . 0.9300 ?
    C17 H17A . 0.9300 ?
    C18 C22 . 1.357(2) ?
    C18 C19 . 1.495(3) ?
    C19 C20 . 1.513(3) ?
    C19 H19A . 0.9700 ?
    C19 H19B . 0.9700 ?
    C20 C21 . 1.512(3) ?
    C20 H20A . 0.9700 ?
    C20 H20B . 0.9700 ?
    C21 C22 . 1.427(2) ?
    C22 C23 . 1.507(2) ?
    C23 C24 . 1.507(2) ?
    C23 C29 . 1.532(2) ?
    C23 H23A . 0.9800 ?
    C24 C25 . 1.359(2) ?
    C24 C28 . 1.430(2) ?
    C25 C26 . 1.496(2) ?
    C26 C27 . 1.522(3) ?
    C26 H26A . 0.9700 ?
    C26 H26B . 0.9700 ?
    C27 C28 . 1.504(2) ?
    C27 H27A . 0.9700 ?
    C27 H27B . 0.9700 ?
    C29 C34 . 1.386(2) ?
    C29 C30 . 1.389(2) ?
    C30 C31 . 1.381(3) ?
    C30 H30A . 0.9300 ?
    C31 C32 . 1.367(3) ?
    C31 H31A . 0.9300 ?
    C32 C33 . 1.371(3) ?
    C33 C34 . 1.382(2) ?
    C33 H33A . 0.9300 ?
    C34 H34A . 0.9300 ?
loop_
    _geom_angle_atom_site_label_1
    _geom_angle_atom_site_label_2
    _geom_angle_atom_site_label_3
    _geom_angle_site_symmetry_1
    _geom_angle_site_symmetry_3
    _geom_angle
    _geom_angle_publ_flag
    C4 O2 H2 . . 114.9(18) ?
    C11 O3 H3 . . 111.2(18) ?
    C18 O5 H5 . . 111.7(17) ?
    C25 O8 H8 . . 113.0(15) ?
    O1 C1 C5 . . 127.01(15) ?
    O1 C1 C2 . . 123.65(16) ?
    C5 C1 C2 . . 109.34(15) ?
    C1 C2 C3 . . 105.41(15) ?
    C1 C2 H2A . . 110.7 ?
    C3 C2 H2A . . 110.7 ?
    C1 C2 H2B . . 110.7 ?
    C3 C2 H2B . . 110.7 ?
    H2A C2 H2B . . 108.8 ?
    C4 C3 C2 . . 103.13(15) ?
    C4 C3 H3A . . 111.1 ?
    C2 C3 H3A . . 111.1 ?
    C4 C3 H3B . . 111.1 ?
    C2 C3 H3B . . 111.1 ?
    H3A C3 H3B . . 109.1 ?
    O2 C4 C5 . . 123.05(15) ?
    O2 C4 C3 . . 123.33(15) ?
    C5 C4 C3 . . 113.62(16) ?
    C4 C5 C1 . . 108.45(14) ?
    C4 C5 C6 . . 124.43(14) ?
    C1 C5 C6 . . 127.05(13) ?
    C7 C6 C5 . . 114.49(12) ?
    C7 C6 C12 . . 115.42(11) ?
    C5 C6 C12 . . 110.69(11) ?
    C7 C6 H6A . . 105.0 ?
    C5 C6 H6A . . 105.0 ?
    C12 C6 H6A . . 105.0 ?
    C11 C7 C8 . . 107.68(13) ?
    C11 C7 C6 . . 131.89(13) ?
    C8 C7 C6 . . 120.40(13) ?
    O4 C8 C7 . . 124.60(14) ?
    O4 C8 C9 . . 124.90(14) ?
    C7 C8 C9 . . 110.50(13) ?
    C8 C9 C10 . . 104.56(13) ?
    C8 C9 H9A . . 110.8 ?
    C10 C9 H9A . . 110.8 ?
    C8 C9 H9B . . 110.8 ?
    C10 C9 H9B . . 110.8 ?
    H9A C9 H9B . . 108.9 ?
    C11 C10 C9 . . 103.83(13) ?
    C11 C10 H10A . . 111.0 ?
    C9 C10 H10A . . 111.0 ?
    C11 C10 H10B . . 111.0 ?
    C9 C10 H10B . . 111.0 ?
    H10A C10 H10B . . 109.0 ?
    O3 C11 C7 . . 129.01(15) ?
    O3 C11 C10 . . 117.60(14) ?
    C7 C11 C10 . . 113.39(14) ?
    C13 C12 C17 . . 117.47(14) ?
    C13 C12 C6 . . 123.65(13) ?
    C17 C12 C6 . . 118.87(13) ?
    C12 C13 C14 . . 121.54(15) ?
    C12 C13 H13A . . 119.2 ?
    C14 C13 H13A . . 119.2 ?
    C15 C14 C13 . . 119.18(16) ?
    C15 C14 H14A . . 120.4 ?
    C13 C14 H14A . . 120.4 ?
    C14 C15 C16 . . 120.89(16) ?
    C14 C15 Cl1 . . 119.41(14) ?
    C16 C15 Cl1 . . 119.70(14) ?
    C15 C16 C17 . . 119.17(16) ?
    C15 C16 H16A . . 120.4 ?
    C17 C16 H16A . . 120.4 ?
    C16 C17 C12 . . 121.72(16) ?
    C16 C17 H17A . . 119.1 ?
    C12 C17 H17A . . 119.1 ?
    O5 C18 C22 . . 128.46(16) ?
    O5 C18 C19 . . 117.91(15) ?
    C22 C18 C19 . . 113.62(15) ?
    C18 C19 C20 . . 103.78(15) ?
    C18 C19 H19A . . 111.0 ?
    C20 C19 H19A . . 111.0 ?
    C18 C19 H19B . . 111.0 ?
    C20 C19 H19B . . 111.0 ?
    H19A C19 H19B . . 109.0 ?
    C21 C20 C19 . . 104.60(15) ?
    C21 C20 H20A . . 110.8 ?
    C19 C20 H20A . . 110.8 ?
    C21 C20 H20B . . 110.8 ?
    C19 C20 H20B . . 110.8 ?
    H20A C20 H20B . . 108.9 ?
    O6 C21 C22 . . 124.64(16) ?
    O6 C21 C20 . . 125.22(16) ?
    C22 C21 C20 . . 110.13(14) ?
    C18 C22 C21 . . 107.86(14) ?
    C18 C22 C23 . . 130.81(14) ?
    C21 C22 C23 . . 121.10(13) ?
    C24 C23 C22 . . 114.51(12) ?
    C24 C23 C29 . . 112.14(12) ?
    C22 C23 C29 . . 113.24(11) ?
    C24 C23 H23A . . 105.3 ?
    C22 C23 H23A . . 105.3 ?
    C29 C23 H23A . . 105.3 ?
    C25 C24 C28 . . 108.40(14) ?
    C25 C24 C23 . . 124.83(13) ?
    C28 C24 C23 . . 126.57(13) ?
    O8 C25 C24 . . 123.07(13) ?
    O8 C25 C26 . . 123.34(13) ?
    C24 C25 C26 . . 113.59(14) ?
    C25 C26 C27 . . 103.07(13) ?
    C25 C26 H26A . . 111.1 ?
    C27 C26 H26A . . 111.1 ?
    C25 C26 H26B . . 111.1 ?
    C27 C26 H26B . . 111.1 ?
    H26A C26 H26B . . 109.1 ?
    C28 C27 C26 . . 105.52(13) ?
    C28 C27 H27A . . 110.6 ?
    C26 C27 H27A . . 110.6 ?
    C28 C27 H27B . . 110.6 ?
    C26 C27 H27B . . 110.6 ?
    H27A C27 H27B . . 108.8 ?
    O7 C28 C24 . . 126.78(15) ?
    O7 C28 C27 . . 123.81(15) ?
    C24 C28 C27 . . 109.40(14) ?
    C34 C29 C30 . . 117.67(15) ?
    C34 C29 C23 . . 120.89(13) ?
    C30 C29 C23 . . 121.32(14) ?
    C31 C30 C29 . . 121.05(17) ?
    C31 C30 H30A . . 119.5 ?
    C29 C30 H30A . . 119.5 ?
    C32 C31 C30 . . 119.64(17) ?
    C32 C31 H31A . . 120.2 ?
    C30 C31 H31A . . 120.2 ?
    C31 C32 C33 . . 121.00(17) ?
    C31 C32 Cl2 . . 119.89(16) ?
    C33 C32 Cl2 . . 119.11(17) ?
    C32 C33 C34 . . 119.00(18) ?
    C32 C33 H33A . . 120.5 ?
    C34 C33 H33A . . 120.5 ?
    C33 C34 C29 . . 121.64(16) ?
    C33 C34 H34A . . 119.2 ?
    C29 C34 H34A . . 119.2 ?
loop_
    _geom_torsion_atom_site_label_1
    _geom_torsion_atom_site_label_2
    _geom_torsion_atom_site_label_3
    _geom_torsion_atom_site_label_4
    _geom_torsion_site_symmetry_1
    _geom_torsion_site_symmetry_2
    _geom_torsion_site_symmetry_3
    _geom_torsion_site_symmetry_4
    _geom_torsion
    _geom_torsion_publ_flag
    O1 C1 C2 C3 . . . . 177.35(18) ?
    C5 C1 C2 C3 . . . . -2.3(2) ?
    C1 C2 C3 C4 . . . . 1.3(2) ?
    C2 C3 C4 O2 . . . . -179.42(17) ?
    C2 C3 C4 C5 . . . . 0.2(2) ?
    O2 C4 C5 C1 . . . . 177.93(16) ?
    C3 C4 C5 C1 . . . . -1.6(2) ?
    O2 C4 C5 C6 . . . . -4.9(3) ?
    C3 C4 C5 C6 . . . . 175.49(15) ?
    O1 C1 C5 C4 . . . . -177.19(17) ?
    C2 C1 C5 C4 . . . . 2.5(2) ?
    O1 C1 C5 C6 . . . . 5.8(3) ?
    C2 C1 C5 C6 . . . . -174.57(15) ?
    C4 C5 C6 C7 . . . . 110.93(17) ?
    C1 C5 C6 C7 . . . . -72.47(19) ?
    C4 C5 C6 C12 . . . . -116.52(16) ?
    C1 C5 C6 C12 . . . . 60.1(2) ?
    C5 C6 C7 C11 . . . . 60.0(2) ?
    C12 C6 C7 C11 . . . . -70.2(2) ?
    C5 C6 C7 C8 . . . . -117.54(14) ?
    C12 C6 C7 C8 . . . . 112.20(14) ?
    C11 C7 C8 O4 . . . . -178.14(14) ?
    C6 C7 C8 O4 . . . . -0.1(2) ?
    C11 C7 C8 C9 . . . . 1.64(17) ?
    C6 C7 C8 C9 . . . . 179.73(12) ?
    O4 C8 C9 C10 . . . . 177.76(14) ?
    C7 C8 C9 C10 . . . . -2.02(17) ?
    C8 C9 C10 C11 . . . . 1.57(16) ?
    C8 C7 C11 O3 . . . . 178.88(15) ?
    C6 C7 C11 O3 . . . . 1.1(3) ?
    C8 C7 C11 C10 . . . . -0.56(17) ?
    C6 C7 C11 C10 . . . . -178.35(14) ?
    C9 C10 C11 O3 . . . . 179.79(14) ?
    C9 C10 C11 C7 . . . . -0.69(18) ?
    C7 C6 C12 C13 . . . . 7.8(2) ?
    C5 C6 C12 C13 . . . . -124.24(16) ?
    C7 C6 C12 C17 . . . . -170.70(13) ?
    C5 C6 C12 C17 . . . . 57.23(17) ?
    C17 C12 C13 C14 . . . . -1.2(2) ?
    C6 C12 C13 C14 . . . . -179.74(15) ?
    C12 C13 C14 C15 . . . . -0.4(3) ?
    C13 C14 C15 C16 . . . . 1.6(3) ?
    C13 C14 C15 Cl1 . . . . -177.84(14) ?
    C14 C15 C16 C17 . . . . -1.1(3) ?
    Cl1 C15 C16 C17 . . . . 178.33(13) ?
    C15 C16 C17 C12 . . . . -0.6(3) ?
    C13 C12 C17 C16 . . . . 1.7(2) ?
    C6 C12 C17 C16 . . . . -179.68(14) ?
    O5 C18 C19 C20 . . . . 178.89(19) ?
    C22 C18 C19 C20 . . . . -0.2(2) ?
    C18 C19 C20 C21 . . . . 0.9(2) ?
    C19 C20 C21 O6 . . . . -179.9(2) ?
    C19 C20 C21 C22 . . . . -1.3(2) ?
    O5 C18 C22 C21 . . . . -179.57(19) ?
    C19 C18 C22 C21 . . . . -0.5(2) ?
    O5 C18 C22 C23 . . . . -5.2(3) ?
    C19 C18 C22 C23 . . . . 173.81(17) ?
    O6 C21 C22 C18 . . . . 179.83(19) ?
    C20 C21 C22 C18 . . . . 1.1(2) ?
    O6 C21 C22 C23 . . . . 4.8(3) ?
    C20 C21 C22 C23 . . . . -173.88(16) ?
    C18 C22 C23 C24 . . . . 72.4(2) ?
    C21 C22 C23 C24 . . . . -113.89(16) ?
    C18 C22 C23 C29 . . . . -57.9(2) ?
    C21 C22 C23 C29 . . . . 115.82(15) ?
    C22 C23 C24 C25 . . . . 119.43(15) ?
    C29 C23 C24 C25 . . . . -109.75(15) ?
    C22 C23 C24 C28 . . . . -66.24(18) ?
    C29 C23 C24 C28 . . . . 64.58(18) ?
    C28 C24 C25 O8 . . . . -179.23(13) ?
    C23 C24 C25 O8 . . . . -4.0(2) ?
    C28 C24 C25 C26 . . . . 0.67(17) ?
    C23 C24 C25 C26 . . . . 175.88(13) ?
    O8 C25 C26 C27 . . . . 179.57(14) ?
    C24 C25 C26 C27 . . . . -0.33(17) ?
    C25 C26 C27 C28 . . . . -0.13(16) ?
    C25 C24 C28 O7 . . . . 178.60(16) ?
    C23 C24 C28 O7 . . . . 3.5(3) ?
    C25 C24 C28 C27 . . . . -0.74(17) ?
    C23 C24 C28 C27 . . . . -175.84(14) ?
    C26 C27 C28 O7 . . . . -178.84(15) ?
    C26 C27 C28 C24 . . . . 0.52(17) ?
    C24 C23 C29 C34 . . . . 27.75(18) ?
    C22 C23 C29 C34 . . . . 159.21(13) ?
    C24 C23 C29 C30 . . . . -156.14(14) ?
    C22 C23 C29 C30 . . . . -24.67(19) ?
    C34 C29 C30 C31 . . . . -0.8(2) ?
    C23 C29 C30 C31 . . . . -177.04(15) ?
    C29 C30 C31 C32 . . . . 0.3(3) ?
    C30 C31 C32 C33 . . . . 0.7(3) ?
    C30 C31 C32 Cl2 . . . . -179.82(14) ?
    C31 C32 C33 C34 . . . . -1.1(3) ?
    Cl2 C32 C33 C34 . . . . 179.40(13) ?
    C32 C33 C34 C29 . . . . 0.5(2) ?
    C30 C29 C34 C33 . . . . 0.4(2) ?
    C23 C29 C34 C33 . . . . 176.63(14) ?
loop_
    _geom_hbond_atom_site_label_D
    _geom_hbond_atom_site_label_H
    _geom_hbond_atom_site_label_A
    _geom_hbond_site_symmetry_A
    _geom_hbond_distance_DH
    _geom_hbond_distance_HA
    _geom_hbond_distance_DA
    _geom_hbond_angle_DHA
    O5 H5 O7 . 0.872(16) 1.664(17) 2.529(2) 171(3)
    O3 H3 O1 . 0.869(17) 1.701(18) 2.558(2) 169(3)
    O2 H2 O4 2_745 0.858(17) 1.688(18) 2.5424(16) 173(3)
    O8 H8 O6 2_655 0.856(15) 1.708(16) 2.5564(16) 171(2)
    C9 H9A O5 2_755 0.97 2.52 3.277(2) 134.4
