# Supplementary material for: 2-[(4-Chloro­phen­yl)(2-hy­droxy-5-oxo­cyclo­pent-1-en-1-yl)meth­yl]-3-hy­droxy­cyclo­pent-2-en-1-one
Source: Acta Crystallogr Sect E Struct Rep Online. 2012 May 12;68(Pt 6):o1667. doi: 10.1107/S1600536812018715 (PMC3379264; doi:10.1107/S1600536812018715)
Supplement: Supplementary file 2 [file e-68-o1667-Isup2.hkl]

# 
# h,k,l, Fc-squared, Fo-squared, sigma(Fo-squared) and status flag 
# 
data_I
_shelx_title ' A in P2(1)/c' 
_shelx_refln_list_code          4 
_shelx_F_calc_maximum      223.43 
_exptl_crystal_F_000      1328.00 
_reflns_d_resolution_high  0.8347 
 
loop_ 
 _symmetry_equiv_pos_as_xyz 
 'x, y, z' 
 '-x, y+1/2, -z+1/2' 
 '-x, -y, -z' 
 'x, -y-1/2, z-1/2' 
 
_cell_length_a    14.1769 
_cell_length_b    10.4002 
_cell_length_c    21.3474 
_cell_angle_alpha  90.000 
_cell_angle_beta  100.621 
_cell_angle_gamma  90.000 
 
_shelx_F_squared_multiplier     1.000 
 
loop_ 
 _refln_index_h 
 _refln_index_k 
 _refln_index_l 
 _refln_F_squared_calc 
 _refln_F_squared_meas 
 _refln_F_squared_sigma 
 _refln_observed_status 
   3   0   0     2408.55     2295.99     38.30 o 
   5   0   0      773.96      614.71      8.87 o 
   6   0   0     5868.15     6071.54     82.12 o 
   7   0   0     4279.67     4302.08     58.55 o 
   8   0   0     2306.36     2383.87     32.93 o 
   9   0   0      224.20      226.31      4.07 o 
  10   0   0      864.90      848.76     12.81 o 
  11   0   0       62.43       55.18      2.30 o 
  12   0   0        3.37       -1.37      2.74 o 
  13   0   0     1604.27     1630.70     41.27 o 
  14   0   0       90.81      100.54      6.16 o 
  15   0   0       30.44       21.88      4.10 o 
   4   1   0    17516.58    18196.62    230.33 o 
   5   1   0      100.89      129.96      1.88 o 
   6   1   0      138.84      180.00      2.32 o 
   7   1   0      610.56      578.10      6.63 o 
   8   1   0      847.58      807.67      8.37 o 
   9   1   0      319.55      333.14      4.05 o 
  10   1   0        0.75        0.17      0.75 o 
  11   1   0      214.05      211.52      4.01 o 
  12   1   0        7.74        5.81      1.37 o 
  13   1   0       16.43       16.25      2.42 o 
  14   1   0        0.61        0.76      2.14 o 
  15   1   0       99.95       98.93      4.35 o 
  16   1   0        0.02        1.71      2.42 o 
   0   2   0    23481.78    24796.06    581.12 o 
   3   2   0     1796.04     1782.69     62.20 o 
   4   2   0     2018.81     2106.12     22.37 o 
   5   2   0     1235.66     1158.57     11.51 o 
   6   2   0      555.15      588.81      6.15 o 
   7   2   0     5340.94     5431.75     52.15 o 
   8   2   0     1195.55     1144.15     11.60 o 
   9   2   0       82.99       87.11      2.49 o 
  10   2   0        5.19        3.28      1.09 o 
  11   2   0      132.62      138.05      4.64 o 
  12   2   0        5.47        6.48      1.43 o 
  13   2   0      408.45      375.58      8.40 o 
  14   2   0        7.47        8.21      2.42 o 
  15   2   0        2.56        0.34      2.42 o 
  16   2   0       18.51       20.60      5.81 o 
   1   3   0      436.29      467.40      5.22 o 
   2   3   0     3667.13     3529.52     88.05 o 
   3   3   0        0.47        3.94      0.70 o 
   4   3   0     5529.73     5671.02     54.32 o 
   5   3   0     3018.27     3122.66     30.17 o 
   6   3   0      387.70      381.12      4.26 o 
   7   3   0      958.26      972.92      9.95 o 
   8   3   0     1657.34     1750.50     19.05 o 
   9   3   0     1520.38     1463.69     18.33 o 
  10   3   0      354.37      352.67      5.64 o 
  11   3   0      273.34      257.71      5.56 o 
  12   3   0       59.81       45.32      2.12 o 
  13   3   0       50.22       53.29      2.47 o 
  14   3   0      184.44      174.75      4.74 o 
  15   3   0        9.95        1.93      5.13 o 
  16   3   0        0.03       -0.34      2.42 o 
   0   4   0     3869.20     3775.41     51.34 o 
   1   4   0       88.73      103.67      1.76 o 
   2   4   0      753.38      692.90      7.11 o 
   3   4   0      376.84      374.66      4.14 o 
   4   4   0     4007.41     4047.20     38.99 o 
   5   4   0      515.67      492.28      5.31 o 
   6   4   0     1880.64     1853.11     18.28 o 
   7   4   0      715.65      709.36      8.34 o 
   8   4   0      667.35      663.02     12.87 o 
   9   4   0      544.92      574.68      8.22 o 
  10   4   0      213.21      223.53      4.18 o 
  11   4   0      412.09      425.06      6.67 o 
  12   4   0       15.47       13.28      1.71 o 
  13   4   0      333.16      351.14     11.36 o 
  14   4   0       95.07       93.24      3.15 o 
  15   4   0       84.75       81.62      3.80 o 
   1   5   0      701.64      801.04      8.27 o 
   2   5   0     3251.92     3437.99     33.30 o 
   3   5   0      115.29       99.37      1.69 o 
   4   5   0      102.48       78.59      1.86 o 
   5   5   0      409.35      418.02      4.68 o 
   6   5   0       21.83       15.30      0.88 o 
   7   5   0      800.19      767.33     10.30 o 
   8   5   0      292.42      318.37      5.21 o 
   9   5   0      164.49      174.03      3.58 o 
  10   5   0      167.44      177.24      3.76 o 
  11   5   0       41.88       41.78      2.05 o 
  12   5   0      267.93      280.84      5.30 o 
  13   5   0        1.83       -1.43      1.43 o 
  14   5   0       54.64       56.89      3.28 o 
  15   5   0       56.38       52.68      3.16 o 
   0   6   0      455.68      473.54      9.82 o 
   1   6   0      595.94      623.87      6.77 o 
   2   6   0      113.20      110.36      1.96 o 
   3   6   0      444.82      460.28      5.21 o 
   4   6   0        2.55        1.95      0.70 o 
   5   6   0      980.94      962.55     11.12 o 
   6   6   0       59.20       59.44      2.05 o 
   7   6   0      174.39      187.99      3.67 o 
   8   6   0      587.81      614.03      8.73 o 
   9   6   0        5.12       -0.34      1.78 o 
  10   6   0      136.14      129.11      3.39 o 
  11   6   0        2.48        1.71      1.37 o 
  12   6   0      115.37      128.40      3.67 o 
  13   6   0       34.16       41.45      2.39 o 
  14   6   0       64.37       71.02      3.62 o 
   1   7   0        5.07        5.54      1.31 o 
   2   7   0        0.10       -0.66      0.66 o 
   3   7   0      388.67      383.81      4.60 o 
   4   7   0       24.18       24.88      1.53 o 
   5   7   0      109.81      110.80      2.81 o 
   6   7   0      155.65      160.82      4.74 o 
   7   7   0      309.55      308.37      6.34 o 
   8   7   0       70.41       61.06      3.95 o 
   9   7   0       51.70       59.79      2.55 o 
  10   7   0        1.72       -1.37      1.38 o 
  11   7   0       74.36       74.23      3.16 o 
  12   7   0        2.06        2.90      1.60 o 
  13   7   0       10.09       14.74      2.21 o 
   0   8   0     1055.20     1031.42     15.33 o 
   1   8   0      987.76     1020.06     10.84 o 
   2   8   0        5.56        5.71      1.00 o 
   3   8   0       16.15       15.82      1.58 o 
   4   8   0       10.78       14.88      1.48 o 
   5   8   0       11.23        4.71      1.43 o 
   6   8   0        7.86        9.70      1.51 o 
   7   8   0      441.42      447.31      7.01 o 
   8   8   0       58.94       63.13      2.55 o 
   9   8   0        4.02       -0.40      1.43 o 
  10   8   0       50.38       48.46      2.47 o 
  11   8   0       35.47       31.18      2.48 o 
  12   8   0       52.73       54.69      3.22 o 
   1   9   0        3.38        1.04      1.05 o 
   2   9   0       84.91       93.71      4.10 o 
   3   9   0      331.16      305.43      5.30 o 
   4   9   0       62.64       53.03      2.39 o 
   5   9   0      213.97      221.24      4.61 o 
   6   9   0        0.92       -1.37      1.78 o 
   7   9   0      304.74      303.79      5.46 o 
   8   9   0       26.20       24.65      1.95 o 
   9   9   0        4.18        2.05      1.97 o 
  10   9   0        3.26        4.73      1.81 o 
  11   9   0       93.49      100.11      4.07 o 
   0  10   0      803.90      815.65     13.06 o 
   1  10   0       93.74      101.26      3.55 o 
   2  10   0       29.47       32.30      2.17 o 
   3  10   0        0.07       -0.85      1.37 o 
   4  10   0       11.93       14.29      1.71 o 
   5  10   0       12.75       12.62      2.57 o 
   6  10   0       48.33       53.51      2.64 o 
   7  10   0       40.32       45.14      2.88 o 
   8  10   0       37.08       43.87      3.01 o 
   9  10   0        0.07        1.32      1.68 o 
   1  11   0       68.06       85.73      3.55 o 
   2  11   0      104.57      113.31      3.32 o 
   3  11   0       55.91       44.98      2.39 o 
   4  11   0       37.45       32.86      2.61 o 
   5  11   0        1.01        2.05      1.97 o 
   6  11   0       24.76       27.62      2.61 o 
   7  11   0       18.11       16.07      2.48 o 
   0  12   0        4.88       11.62      4.10 o 
   1  12   0        0.04       -1.61      3.00 o 
   2  12   0       26.41       41.83      8.55 o 
   3  12   0       13.69       22.24      2.48 o 
   4  12   0        6.45        2.35      1.89 o 
 -16   1   1       69.65       80.79      4.84 o 
 -15   1   1       67.07       63.70      8.21 o 
 -14   1   1       77.86       67.51      3.87 o 
 -13   1   1      179.82      179.39      5.55 o 
 -12   1   1        0.25        0.98      1.27 o 
 -11   1   1        1.03        0.17      1.03 o 
 -10   1   1      133.33      136.91      2.26 o 
  -9   1   1      282.53      272.44      3.43 o 
  -8   1   1     4643.03     4817.88     50.96 o 
  -7   1   1      277.24      275.30      3.25 o 
  -6   1   1        0.04       -0.56      0.56 o 
  -5   1   1       21.43       24.01      1.54 o 
  -4   1   1     5522.38     5332.00    143.72 o 
  -3   1   1     8746.66     8919.63    202.94 o 
   3   1   1    13820.63    14270.22    194.34 o 
   4   1   1     8322.67     8474.25     94.78 o 
   5   1   1     3137.65     3036.13     29.32 o 
   6   1   1     2537.89     2757.35     26.76 o 
   7   1   1    10762.55    11642.13    111.29 o 
   8   1   1      417.57      399.79      4.61 o 
   9   1   1       64.85       65.35      1.63 o 
  10   1   1        3.74        8.68      0.91 o 
  11   1   1       71.11       70.24      2.39 o 
  12   1   1      352.98      361.43      5.80 o 
  13   1   1      490.74      469.64     10.40 o 
  14   1   1       45.23       51.65      3.38 o 
  15   1   1       28.42       20.91      2.90 o 
  16   1   1       42.14       55.15      3.87 o 
 -16   2   1        8.66        8.33      2.63 o 
 -15   2   1      328.15      331.36      9.92 o 
 -14   2   1       13.40        9.06      2.74 o 
 -13   2   1      611.09      635.43      9.16 o 
 -12   2   1       56.95       48.35      2.53 o 
 -11   2   1      656.84      674.92      9.42 o 
 -10   2   1       44.43       46.54      2.05 o 
  -9   2   1     2844.00     2923.28     31.32 o 
  -8   2   1      616.03      654.46      7.04 o 
  -7   2   1      355.91      441.11      4.83 o 
  -6   2   1      264.81      262.17      3.09 o 
  -5   2   1      268.17      315.81      3.42 o 
  -4   2   1      216.16      199.89      3.71 o 
  -3   2   1     1941.15     1928.49     36.96 o 
  -2   2   1    49921.20    53657.18   1423.29 o 
  -1   2   1     3195.10     3237.61    110.42 o 
   2   2   1        3.02        4.18      1.59 o 
   3   2   1       73.97       73.55      3.56 o 
   4   2   1      158.53      115.98      1.76 o 
   5   2   1     3019.31     3286.60     31.61 o 
   6   2   1      321.16      331.86      3.82 o 
   7   2   1     4076.47     4157.02     40.21 o 
   8   2   1      136.00      137.48      2.13 o 
   9   2   1      322.35      338.31      4.09 o 
  10   2   1      364.04      366.39      5.73 o 
  11   2   1     3023.87     3102.60     37.46 o 
  12   2   1      161.02      135.68      3.32 o 
  13   2   1       59.16       50.82      2.39 o 
  14   2   1      142.68      152.90      5.32 o 
  15   2   1      195.72      211.00      7.53 o 
  16   2   1       53.21       59.36      5.47 o 
 -16   3   1       45.73       35.96      5.13 o 
 -15   3   1       34.53       25.54      3.12 o 
 -14   3   1       52.62       51.12      2.88 o 
 -13   3   1        8.41        3.31      1.43 o 
 -12   3   1       83.69       98.78      3.55 o 
 -11   3   1      351.05      355.06      5.82 o 
 -10   3   1      189.99      159.01      3.33 o 
  -9   3   1      758.83      756.31     10.12 o 
  -8   3   1       34.89       24.95      1.27 o 
  -7   3   1     1058.83     1074.99     10.80 o 
  -6   3   1     1362.39     1266.62     13.88 o 
  -5   3   1    10963.56    11345.32    118.56 o 
  -4   3   1     1128.59     1002.13     11.10 o 
  -3   3   1     6239.26     6578.67     68.92 o 
  -2   3   1     5538.52     5620.22     58.81 o 
  -1   3   1     1110.47     1055.09     11.39 o 
   0   3   1     2433.17     2117.68     93.03 o 
   1   3   1     1741.89     1637.95     39.90 o 
   2   3   1        1.68        1.37      0.41 o 
   3   3   1       10.96       12.51      0.61 o 
   4   3   1     3807.11     3928.74     37.84 o 
   5   3   1     4509.65     4564.54     61.69 o 
   6   3   1     3431.62     3775.52     36.48 o 
   7   3   1      442.55      513.72      5.58 o 
   8   3   1      281.29      319.78      4.27 o 
   9   3   1      200.95      221.65      4.01 o 
  10   3   1     1084.61     1072.14     13.91 o 
  11   3   1      151.73      156.43      3.67 o 
  12   3   1        6.27        4.45      1.78 o 
  13   3   1        5.41        2.74      1.48 o 
  14   3   1      152.76      150.89      3.76 o 
  15   3   1       47.65       38.60      3.42 o 
  16   3   1        0.16       -1.71      2.42 o 
 -15   4   1      161.17      159.73      4.74 o 
 -14   4   1      129.23      147.55      3.84 o 
 -13   4   1      675.84      589.60     10.68 o 
 -12   4   1      351.17      310.77      5.56 o 
 -11   4   1       39.23       34.89      2.05 o 
 -10   4   1       20.64       34.20      1.78 o 
  -9   4   1      340.51      293.26      4.96 o 
  -8   4   1      830.21      787.36     10.55 o 
  -7   4   1      510.94      501.78      6.16 o 
  -6   4   1       34.73       38.22      1.36 o 
  -5   4   1      852.16      991.63     11.12 o 
  -4   4   1     1597.32     1773.39     17.40 o 
  -3   4   1     1420.89     1334.49     13.25 o 
  -2   4   1     7334.52     8077.94     77.18 o 
  -1   4   1     2120.86     2273.41     22.10 o 
   0   4   1      166.26      148.49      1.96 o 
   1   4   1     5100.57     5273.32     50.57 o 
   2   4   1      270.17      290.47      3.36 o 
   3   4   1     3073.22     3039.79     29.43 o 
   4   4   1      687.47      629.71      6.63 o 
   5   4   1       24.20       31.17      1.00 o 
   6   4   1       41.21       44.38      1.45 o 
   7   4   1      121.62      106.62      2.12 o 
   8   4   1       76.75       69.14      2.98 o 
   9   4   1       17.08       15.39      1.37 o 
  10   4   1      808.37      785.79     10.72 o 
  11   4   1      863.07      854.75     11.75 o 
  12   4   1       11.26       15.98      1.97 o 
  13   4   1        0.24        1.94      1.43 o 
  14   4   1      261.87      255.93      5.13 o 
  15   4   1       25.17       23.93      5.13 o 
 -15   5   1       14.67       22.14      2.47 o 
 -14   5   1        0.31        0.12      1.60 o 
 -13   5   1       21.33       17.96      1.78 o 
 -12   5   1      114.04       89.33      2.89 o 
 -11   5   1      101.87      100.22      3.15 o 
 -10   5   1        2.33        1.71      1.37 o 
  -9   5   1      661.89      644.00      9.08 o 
  -8   5   1      248.39      241.83      4.36 o 
  -7   5   1       62.16       54.16      2.27 o 
  -6   5   1      242.13      271.05      4.84 o 
  -5   5   1     1684.39     1797.96     17.79 o 
  -4   5   1     2710.29     2726.95     26.60 o 
  -3   5   1       17.03        9.35      1.14 o 
  -2   5   1      481.05      469.05      5.13 o 
  -1   5   1     7306.23     7774.42     74.40 o 
   0   5   1      696.23      606.46      6.45 o 
   1   5   1     1175.33     1192.42     12.00 o 
   2   5   1      635.51      622.39      6.54 o 
   3   5   1     1395.02     1510.16     15.01 o 
   4   5   1       18.05       21.22      1.12 o 
   5   5   1       34.20       31.33      1.63 o 
   6   5   1      226.97      219.47      3.35 o 
   7   5   1        1.40        8.05      1.42 o 
   8   5   1      412.86      390.79      5.99 o 
   9   5   1       13.72       11.26      1.37 o 
  10   5   1       80.70       68.21      2.47 o 
  11   5   1       11.81       12.79      1.68 o 
  12   5   1      294.50      304.81      5.56 o 
  13   5   1       11.50       12.63      2.08 o 
  14   5   1        1.22       -1.00      1.81 o 
  15   5   1      187.59      215.21      6.54 o 
 -14   6   1      125.04      126.44      5.50 o 
 -13   6   1       37.49       33.41      2.20 o 
 -12   6   1       93.85       63.61      2.74 o 
 -11   6   1      682.54      704.62     10.27 o 
 -10   6   1      668.82      626.24      9.24 o 
  -9   6   1       38.60       40.25      2.05 o 
  -8   6   1      102.87      104.24      2.81 o 
  -7   6   1      486.28      465.92      7.02 o 
  -6   6   1      298.96      268.86      4.53 o 
  -5   6   1        3.16       -0.37      0.82 o 
  -4   6   1     1264.54     1397.13     14.09 o 
  -3   6   1     1209.88     1192.31     12.17 o 
  -2   6   1       48.64       68.73      1.67 o 
  -1   6   1     1939.91     1919.59     19.05 o 
   0   6   1       77.98       52.22      1.40 o 
   1   6   1     2347.36     2458.64     24.13 o 
   2   6   1      988.01      962.72      9.91 o 
   3   6   1     1904.64     1932.92     19.17 o 
   4   6   1      326.43      304.34      3.81 o 
   5   6   1      128.26      107.74      2.22 o 
   6   6   1      304.47      298.40      4.33 o 
   7   6   1        0.08       -0.34      1.03 o 
   8   6   1      771.88      771.68     11.78 o 
   9   6   1       95.51       94.74      2.89 o 
  10   6   1      102.93      102.42      2.98 o 
  11   6   1       40.06       37.78      2.57 o 
  12   6   1       11.75        9.23      1.71 o 
  13   6   1       16.54       12.58      1.97 o 
  14   6   1        9.93       12.55      2.37 o 
 -13   7   1      157.40      159.32      4.27 o 
 -12   7   1       28.48       35.73      2.39 o 
 -11   7   1        0.67        0.15      2.47 o 
 -10   7   1        3.90        4.67      1.51 o 
  -9   7   1       31.95       33.92      2.05 o 
  -8   7   1      958.46      933.46     12.60 o 
  -7   7   1      234.41      210.59      4.18 o 
  -6   7   1      431.93      431.83      6.67 o 
  -5   7   1        7.26        5.89      1.16 o 
  -4   7   1       12.04       15.43      1.14 o 
  -3   7   1       39.99       43.05      2.34 o 
  -2   7   1      487.39      466.11      5.40 o 
  -1   7   1      590.40      664.41      7.32 o 
   0   7   1      783.27      810.11      8.64 o 
   1   7   1     2267.89     2392.90     23.66 o 
   2   7   1      225.74      243.73      3.30 o 
   3   7   1       16.56       20.04      1.05 o 
   4   7   1       21.91       34.07      1.45 o 
   5   7   1        2.65        3.83      1.09 o 
   6   7   1      695.99      706.35     13.07 o 
   7   7   1      437.37      441.88      6.93 o 
   8   7   1      567.84      520.24      7.78 o 
   9   7   1       15.37       14.79      2.07 o 
  10   7   1      231.18      224.21      4.53 o 
  11   7   1      169.47      154.62      4.47 o 
  12   7   1        1.55        1.37      1.81 o 
  13   7   1       29.34       25.58      2.48 o 
 -12   8   1        9.55        7.61      2.21 o 
 -11   8   1        1.23        0.64      1.60 o 
 -10   8   1        0.04        1.08      1.43 o 
  -9   8   1       91.11       83.55      2.89 o 
  -8   8   1        0.54        0.17      1.37 o 
  -7   8   1      199.63      186.89      4.08 o 
  -6   8   1      254.59      274.34      5.37 o 
  -5   8   1      284.91      255.87      4.70 o 
  -4   8   1       60.58       60.79      2.36 o 
  -3   8   1       93.91      101.06      2.92 o 
  -2   8   1      322.86      288.67      3.95 o 
  -1   8   1      146.45      148.75      2.55 o 
   0   8   1      284.78      300.17      4.09 o 
   1   8   1       78.42       86.02      1.95 o 
   2   8   1      122.35      116.56      2.32 o 
   3   8   1     1604.64     1626.40     18.22 o 
   4   8   1      584.44      556.51      7.40 o 
   5   8   1      272.89      275.79      4.95 o 
   6   8   1       43.48       33.45      1.95 o 
   7   8   1       54.93       46.64      2.90 o 
   8   8   1        6.81        1.37      1.58 o 
   9   8   1       47.74       46.15      2.61 o 
  10   8   1       20.66       19.07      2.21 o 
  11   8   1       99.41      111.96      3.91 o 
  12   8   1       38.18       37.17      2.88 o 
 -11   9   1      165.67      176.78      5.13 o 
 -10   9   1       83.01       80.61      3.62 o 
  -9   9   1       61.97       78.99      3.05 o 
  -8   9   1       48.28       43.43      2.39 o 
  -7   9   1        0.16       -1.37      1.37 o 
  -6   9   1       11.14        7.76      1.60 o 
  -5   9   1      415.75      441.56      7.01 o 
  -4   9   1      578.01      618.45      9.30 o 
  -3   9   1      569.20      557.13      8.21 o 
  -2   9   1        7.70        1.50      1.83 o 
  -1   9   1      638.77      656.05      7.60 o 
   0   9   1       79.12       68.93      1.99 o 
   1   9   1      144.81      136.75      2.74 o 
   2   9   1      634.35      593.72      7.78 o 
   3   9   1        7.83        7.33      2.17 o 
   4   9   1       34.02       38.21      2.17 o 
   5   9   1       10.08        9.10      1.51 o 
   6   9   1      412.68      385.42      6.33 o 
   7   9   1        0.03        0.20      1.68 o 
   8   9   1        7.42       11.54      1.97 o 
   9   9   1       40.33       36.41      2.76 o 
  10   9   1        5.48        5.70      1.97 o 
  11   9   1       76.12       89.25      3.91 o 
 -10  10   1        0.99       -0.63      1.81 o 
  -9  10   1        1.04       -1.37      1.97 o 
  -8  10   1       28.01       31.24      2.63 o 
  -7  10   1       19.81       21.85      1.95 o 
  -6  10   1       78.24       70.12      3.56 o 
  -5  10   1       30.51       35.30      2.20 o 
  -4  10   1        1.11        4.26      1.72 o 
  -3  10   1      146.45      163.30      4.09 o 
  -2  10   1        2.44        0.51      1.37 o 
  -1  10   1       49.86       63.69      2.45 o 
   0  10   1        4.41        3.08      1.19 o 
   1  10   1        0.88       -0.41      1.22 o 
   2  10   1      183.79      168.84      3.42 o 
   3  10   1      108.60       85.78      2.89 o 
   4  10   1        6.79       11.18      1.71 o 
   5  10   1      223.68      247.85      5.78 o 
   6  10   1      206.78      217.37      7.05 o 
   7  10   1        1.98        2.59      1.68 o 
   8  10   1       19.92       18.48      2.21 o 
   9  10   1       10.27       13.58      2.21 o 
  -7  11   1       36.63       40.39      2.88 o 
  -6  11   1      107.38      113.66      5.51 o 
  -5  11   1      121.75      111.92      3.50 o 
  -4  11   1        4.38        1.37      1.51 o 
  -3  11   1        1.78       -0.14      1.43 o 
  -2  11   1       44.13       44.64      2.29 o 
  -1  11   1       31.74       33.34      2.37 o 
   0  11   1        2.96       -1.37      1.37 o 
   1  11   1        1.14        2.05      1.37 o 
   2  11   1       68.00       86.95      2.98 o 
   3  11   1        1.40        2.21      2.45 o 
   4  11   1       10.19        9.38      2.21 o 
   5  11   1        0.19       -1.98      1.98 o 
   6  11   1       98.82      117.18      4.95 o 
   7  11   1       28.08       23.07      2.48 o 
  -4  12   1       33.24       42.64      3.00 o 
  -3  12   1       10.14       15.37      2.37 o 
  -2  12   1      191.34      217.88      8.31 o 
  -1  12   1        2.01        3.87      2.36 o 
   0  12   1       27.20       32.14      4.79 o 
   1  12   1        4.49        3.42      2.74 o 
   2  12   1        0.15       -0.68      3.08 o 
   3  12   1       14.57       15.92      2.21 o 
   4  12   1       38.20       36.72      2.88 o 
 -16   0   2       36.39       33.51      4.79 o 
 -15   0   2      127.91      146.38      8.21 o 
 -14   0   2      985.99     1138.92     30.87 o 
 -13   0   2      418.82      423.90     13.70 o 
 -12   0   2       35.37       25.99      3.42 o 
 -11   0   2      180.00      185.85      4.07 o 
 -10   0   2      309.68      359.23      6.05 o 
  -9   0   2     2599.49     2561.25     35.47 o 
  -8   0   2      278.03      277.05      5.40 o 
  -7   0   2        0.25        1.37      0.79 o 
  -6   0   2     3562.48     4165.68     56.63 o 
  -5   0   2     3074.44     2883.80    136.00 o 
  -4   0   2    35584.78    40445.00    670.37 o 
  -3   0   2    30616.93    31533.06   2456.72 o 
  -2   0   2    15515.50    14881.88    247.96 o 
   1   0   2     1225.54      791.03     18.31 o 
   2   0   2      142.95      158.16      3.12 o 
   3   0   2      723.97      789.83     13.41 o 
   4   0   2     2379.85     2335.72     31.93 o 
   5   0   2      500.82      497.18      7.53 o 
   6   0   2       35.48       37.42      1.58 o 
   7   0   2      708.50      754.23     11.10 o 
   8   0   2     3459.07     3450.72     47.46 o 
   9   0   2     3415.48     3601.34     49.51 o 
  10   0   2     1616.25     1582.75     22.67 o 
  11   0   2      195.12      196.37      5.81 o 
  12   0   2        0.24        3.42      2.74 o 
  13   0   2       10.67       11.62      3.42 o 
  14   0   2      241.68      244.30      9.58 o 
  15   0   2       70.09       81.38      6.16 o 
  16   0   2       60.21       69.76      6.15 o 
 -16   1   2        2.52        6.84      2.74 o 
 -15   1   2       28.56       19.76      3.42 o 
 -14   1   2       10.62       12.21      2.42 o 
 -13   1   2       38.64       36.59      2.90 o 
 -12   1   2      101.91       97.93      3.28 o 
 -11   1   2        0.28        0.98      1.16 o 
 -10   1   2     1219.70     1292.65     14.51 o 
  -9   1   2      200.40      205.46      2.97 o 
  -8   1   2     3087.32     3167.82     30.68 o 
  -7   1   2       50.26       53.62      1.49 o 
  -6   1   2     5908.00     6013.29     57.63 o 
  -5   1   2     7804.19     8139.03     85.22 o 
  -4   1   2    33971.92    38012.14    445.51 o 
  -3   1   2     8362.08     7557.43    415.32 o 
  -2   1   2     8145.24     6540.20    109.96 o 
  -1   1   2     2004.17     1684.20     47.82 o 
   2   1   2    10493.73     6292.02    148.72 o 
   3   1   2     8860.39     8497.41    115.11 o 
   4   1   2      604.40      610.33      6.83 o 
   5   1   2     3563.11     3609.07     34.74 o 
   6   1   2       71.49       57.70      1.23 o 
   7   1   2       64.42       50.98      1.48 o 
   8   1   2      316.59      319.67      3.81 o 
   9   1   2        8.37        9.56      0.84 o 
  10   1   2       40.16       45.95      1.70 o 
  11   1   2      277.95      270.10      4.09 o 
  12   1   2       46.54       48.01      3.55 o 
  13   1   2        6.18        9.23      2.42 o 
  14   1   2       10.55        7.60      2.39 o 
  15   1   2       27.64       35.21      3.42 o 
  16   1   2       14.52       18.25      3.76 o 
 -16   2   2       57.37       48.96      3.87 o 
 -15   2   2       98.12      105.09      5.06 o 
 -14   2   2      295.98      325.72      9.24 o 
 -13   2   2      165.17      197.90      5.20 o 
 -12   2   2     1905.91     1862.32     23.33 o 
 -11   2   2        1.45        5.70      2.04 o 
 -10   2   2      839.57      926.25     12.18 o 
  -9   2   2       72.16       80.06      2.29 o 
  -8   2   2      370.78      345.62      3.98 o 
  -7   2   2       58.72       72.02      1.37 o 
  -6   2   2     1291.57     1187.77     11.82 o 
  -5   2   2       82.23      125.65      2.29 o 
  -4   2   2    15547.06    16392.47    192.41 o 
  -3   2   2      133.40      133.00      1.76 o 
  -2   2   2      284.40      264.79     10.50 o 
  -1   2   2    13677.59     9693.41    523.63 o 
   2   2   2     5464.70     5136.71     69.45 o 
   3   2   2      429.47      338.09     13.99 o 
   4   2   2     1679.33     1588.02     15.57 o 
   6   2   2     5467.20     6022.88     57.71 o 
   7   2   2      168.84      187.74      2.46 o 
   8   2   2       98.11      103.58      1.85 o 
   9   2   2      241.77      235.68      3.19 o 
  10   2   2      395.25      409.38      5.45 o 
  11   2   2      787.29      827.60     11.23 o 
  12   2   2       30.53       27.58      1.86 o 
  13   2   2        0.25        0.34      1.37 o 
  14   2   2        1.73        4.10      2.42 o 
  15   2   2        0.44        0.53      4.44 o 
  16   2   2       32.17       48.34      3.60 o 
 -16   3   2       43.58       52.21      5.13 o 
 -15   3   2       23.78       13.93      2.90 o 
 -14   3   2      148.05      143.32      4.34 o 
 -13   3   2       41.87       35.19      2.12 o 
 -12   3   2      242.46      253.85      4.86 o 
 -11   3   2     1522.65     1498.83     19.00 o 
 -10   3   2       14.61       19.16      1.37 o 
  -9   3   2      729.23      775.42     10.37 o 
  -8   3   2      684.14      629.42      8.58 o 
  -7   3   2     3088.80     3211.41     34.16 o 
  -6   3   2     3496.90     3829.79     45.42 o 
  -5   3   2      158.03      198.25      3.33 o 
  -4   3   2      421.51      494.27      5.74 o 
  -3   3   2     4911.00     5214.69     54.74 o 
  -2   3   2     3231.79     3190.75     33.62 o 
  -1   3   2     2410.63     2248.63     29.64 o 
   0   3   2     3000.10     2970.37     87.43 o 
   1   3   2       82.02       71.05      1.84 o 
   2   3   2     3027.49     2947.12     28.37 o 
   3   3   2      116.98       88.44      1.40 o 
   4   3   2      359.90      405.66      4.38 o 
   5   3   2     4546.78     4621.92     44.48 o 
   6   3   2        1.35        2.87      0.66 o 
   7   3   2      503.18      564.15      6.10 o 
   8   3   2       85.75      113.04      2.11 o 
   9   3   2     1320.78     1276.84     14.45 o 
  10   3   2      486.91      533.25      7.70 o 
  11   3   2      159.62      146.78      3.66 o 
  12   3   2       42.19       41.04      2.17 o 
  13   3   2       10.06       11.96      1.71 o 
  14   3   2       36.41       45.82      2.39 o 
  15   3   2       27.13       19.37      4.10 o 
 -16   4   2        2.14        1.37      4.10 o 
 -15   4   2       84.29       71.19      4.04 o 
 -14   4   2       10.34        6.61      1.97 o 
 -13   4   2      423.57      416.99      9.29 o 
 -12   4   2      774.17      770.02     10.80 o 
 -11   4   2      243.45      199.74      4.01 o 
 -10   4   2      353.61      321.28      5.30 o 
  -9   4   2      449.23      480.98      7.02 o 
  -8   4   2        0.12       -0.17      1.03 o 
  -7   4   2      118.21      109.92      2.55 o 
  -6   4   2      676.96      682.14      7.96 o 
  -5   4   2     2569.16     2844.10     30.26 o 
  -4   4   2      248.08      214.63      2.66 o 
  -3   4   2      750.97      846.67      8.60 o 
  -2   4   2        5.01        1.01      0.92 o 
  -1   4   2     3396.79     3486.90     33.65 o 
   0   4   2     2884.58     2771.96     29.41 o 
   1   4   2     6643.06     6683.88     64.02 o 
   2   4   2     1618.78     1486.39     14.69 o 
   3   4   2     3229.11     3166.52     30.69 o 
   4   4   2      977.10     1007.57     10.20 o 
   5   4   2      813.24      971.58      9.86 o 
   6   4   2      229.18      272.78      4.28 o 
   7   4   2      466.08      411.89      5.26 o 
   8   4   2        0.95       -0.75      0.75 o 
   9   4   2      476.06      454.47      6.67 o 
  10   4   2      106.64      117.35      3.08 o 
  11   4   2       70.47       77.88      3.16 o 
  12   4   2        0.05        2.22      1.37 o 
  13   4   2       73.16       72.50      2.81 o 
  14   4   2      158.85      170.95      5.18 o 
  15   4   2       44.65       38.51      2.88 o 
 -15   5   2      107.51       89.70     10.26 o 
 -14   5   2      233.10      224.50      5.22 o 
 -13   5   2        1.02        0.68      1.37 o 
 -12   5   2       71.60       59.91      2.64 o 
 -11   5   2      481.54      470.13      7.36 o 
 -10   5   2        7.12        6.67      1.37 o 
  -9   5   2       42.12       42.94      3.21 o 
  -8   5   2      422.36      364.38      5.73 o 
  -7   5   2       17.12       12.68      1.25 o 
  -6   5   2       95.33       80.80      2.20 o 
  -5   5   2     1398.15     1450.78     15.36 o 
  -4   5   2     2115.68     2270.99     22.32 o 
  -3   5   2      493.67      520.85      5.59 o 
  -2   5   2      319.82      416.12      4.61 o 
  -1   5   2      472.09      446.18      4.89 o 
   0   5   2      648.92      715.53      7.52 o 
   1   5   2        2.32        7.83      0.99 o 
   2   5   2      288.58      294.50      3.53 o 
   3   5   2      579.67      585.45      6.25 o 
   4   5   2       15.57       23.01      0.91 o 
   5   5   2      129.75      144.41      2.35 o 
   6   5   2       59.62       46.55      1.73 o 
   7   5   2       73.84       72.43      1.80 o 
   8   5   2      559.40      528.14      7.71 o 
   9   5   2      134.54      123.49      3.08 o 
  10   5   2      271.28      275.50      4.95 o 
  11   5   2       27.38       20.15      1.71 o 
  12   5   2      393.06      367.44      6.24 o 
  13   5   2       52.08       43.49      2.76 o 
  14   5   2        0.09       -1.21      1.90 o 
 -14   6   2       91.74      111.23      3.67 o 
 -13   6   2       11.44        6.57      1.71 o 
 -12   6   2       77.65       75.69      2.89 o 
 -11   6   2       40.95       47.20      2.76 o 
 -10   6   2        1.69        0.51      1.37 o 
  -9   6   2       42.03       29.71      1.86 o 
  -8   6   2      476.87      481.23      7.27 o 
  -7   6   2      631.49      657.58      9.17 o 
  -6   6   2      513.41      502.73      7.36 o 
  -5   6   2      376.50      356.91      6.42 o 
  -4   6   2     2314.93     2299.91     22.64 o 
  -3   6   2      590.60      634.02      6.86 o 
  -2   6   2        1.76        0.21      1.04 o 
  -1   6   2      212.22      245.47      3.93 o 
   0   6   2     1419.47     1338.03     13.50 o 
   1   6   2      505.21      470.16      5.27 o 
   2   6   2     1544.86     1476.84     14.92 o 
   3   6   2      152.09      153.97      2.36 o 
   4   6   2      392.44      404.52      4.79 o 
   5   6   2       13.01       18.82      1.07 o 
   6   6   2      189.37      173.18      2.99 o 
   7   6   2      240.62      240.50      4.27 o 
   8   6   2     1092.32     1073.66     14.16 o 
   9   6   2        0.01        0.85      1.37 o 
  10   6   2        7.11        9.28      1.51 o 
  11   6   2        2.93        3.76      1.37 o 
  12   6   2       10.76       10.53      1.97 o 
  13   6   2       23.46       23.40      2.94 o 
  14   6   2      244.35      268.23      6.58 o 
 -13   7   2       39.94       38.09      2.57 o 
 -12   7   2        7.19        4.96      1.71 o 
 -11   7   2       10.82       17.22      1.95 o 
 -10   7   2        6.25        3.68      1.51 o 
  -9   7   2      333.40      325.22      5.73 o 
  -8   7   2      117.43      110.60      2.98 o 
  -7   7   2     1205.73     1207.55     15.71 o 
  -6   7   2     1016.78      995.98     13.12 o 
  -5   7   2      123.65      127.66      2.98 o 
  -4   7   2       65.07       67.48      1.94 o 
  -3   7   2     1176.78     1198.96     12.30 o 
  -2   7   2       11.08       14.69      0.91 o 
  -1   7   2      169.26      165.32      2.60 o 
   0   7   2      359.23      339.41      4.24 o 
   1   7   2        8.38        8.93      0.84 o 
   2   7   2      386.10      374.13      4.56 o 
   3   7   2       22.97       19.84      2.29 o 
   4   7   2       60.76       65.36      1.94 o 
   5   7   2       12.32       12.06      2.50 o 
   6   7   2     1014.64     1023.41     13.47 o 
   7   7   2      643.42      617.72      8.90 o 
   8   7   2      102.04       90.04      2.89 o 
   9   7   2      407.22      395.18      6.41 o 
  10   7   2      556.03      510.26     10.84 o 
  11   7   2      164.95      172.74      4.60 o 
  12   7   2       57.72       58.54      3.16 o 
  13   7   2       11.30       12.81      2.37 o 
 -12   8   2       17.16       21.97      3.48 o 
 -11   8   2       46.02       51.01      2.67 o 
 -10   8   2      251.96      264.03      5.43 o 
  -9   8   2       35.28       36.20      2.20 o 
  -8   8   2       21.66       24.53      2.07 o 
  -7   8   2      651.33      635.93      9.24 o 
  -6   8   2     1240.02     1254.06     16.30 o 
  -5   8   2        7.78        9.68      1.97 o 
  -4   8   2      164.38      175.41      3.74 o 
  -3   8   2      420.80      460.76      6.11 o 
  -2   8   2      220.31      213.90      3.20 o 
  -1   8   2     1061.55     1125.36     11.82 o 
   0   8   2        2.29        1.25      0.84 o 
   1   8   2        4.23        0.11      0.87 o 
   2   8   2       33.58       28.93      1.33 o 
   3   8   2      221.23      206.95      3.59 o 
   4   8   2        7.80        9.96      1.27 o 
   5   8   2       26.20       26.81      1.78 o 
   6   8   2        6.09        4.41      1.51 o 
   7   8   2      272.75      274.56      4.95 o 
   8   8   2       44.59       38.94      3.21 o 
   9   8   2       87.07       89.66      3.55 o 
  10   8   2       19.32       17.81      2.25 o 
  11   8   2       27.03       24.37      2.37 o 
  12   8   2      124.23      131.11      4.60 o 
 -11   9   2       11.76       10.85      2.21 o 
 -10   9   2        7.41        6.15      1.71 o 
  -9   9   2       78.02       82.00      3.15 o 
  -8   9   2       11.89       13.26      1.71 o 
  -7   9   2        0.57       -0.51      1.37 o 
  -6   9   2       37.56       25.21      1.95 o 
  -5   9   2        0.43        2.12      1.43 o 
  -4   9   2      228.91      225.38      4.43 o 
  -3   9   2      763.30      733.78     10.28 o 
  -2   9   2      153.68      140.56      3.02 o 
  -1   9   2      136.63      154.55      2.92 o 
   0   9   2      156.08      186.42      3.16 o 
   1   9   2       47.19       36.25      1.62 o 
   2   9   2       29.68       30.61      1.79 o 
   3   9   2        6.88       12.39      1.53 o 
   4   9   2      604.25      664.59      9.50 o 
   5   9   2      268.74      255.98      4.95 o 
   6   9   2       18.91       14.77      2.00 o 
   7   9   2      263.00      255.68      5.79 o 
   8   9   2       46.50       36.75      2.61 o 
   9   9   2      318.79      303.82      6.69 o 
  10   9   2       36.95       31.07      2.61 o 
  11   9   2       45.60       32.56      2.71 o 
 -10  10   2       22.92       25.91      2.61 o 
  -9  10   2        0.13       -1.60      1.97 o 
  -8  10   2        5.12        3.30      1.60 o 
  -7  10   2       78.79       88.97      3.24 o 
  -6  10   2       79.67       57.53      2.78 o 
  -5  10   2      206.30      218.69      4.68 o 
  -4  10   2       38.20       39.04      2.20 o 
  -3  10   2       52.66       65.45      2.64 o 
  -2  10   2        3.11        4.91      1.60 o 
  -1  10   2      252.91      268.46      4.46 o 
   0  10   2      109.06      112.54      2.86 o 
   1  10   2       31.83       28.03      1.69 o 
   2  10   2      185.28      183.87      3.60 o 
   3  10   2      318.88      373.56      7.37 o 
   4  10   2        0.10        0.39      1.68 o 
   5  10   2        2.46        1.10      1.81 o 
   6  10   2        2.43       -0.68      2.10 o 
   7  10   2        5.72        2.49      1.68 o 
   8  10   2        0.01        0.00      1.81 o 
   9  10   2       80.00       81.54      3.62 o 
  -7  11   2        0.73       -0.68      2.26 o 
  -6  11   2       24.31       29.12      2.66 o 
  -5  11   2      124.21      146.34      3.92 o 
  -4  11   2        5.10        0.30      1.51 o 
  -3  11   2        0.33       -1.43      1.43 o 
  -2  11   2      112.95      106.73      3.24 o 
  -1  11   2        7.64        6.03      1.60 o 
   0  11   2       83.03       98.65      3.15 o 
   1  11   2        1.65        2.74      1.68 o 
   2  11   2        3.47        2.74      1.97 o 
   3  11   2       12.85       13.41      2.08 o 
   4  11   2       97.53      116.41      6.16 o 
   5  11   2       19.08       21.83      2.48 o 
   6  11   2       15.65       22.45      2.37 o 
   7  11   2        4.03        2.28      2.15 o 
  -4  12   2        0.01        0.45      1.78 o 
  -3  12   2       10.27        5.11      1.78 o 
  -2  12   2       40.83       30.10      3.38 o 
  -1  12   2        3.80        3.76      2.42 o 
   0  12   2        0.24        0.00      2.42 o 
   1  12   2        6.44        8.89      2.42 o 
   2  12   2       14.81       19.64      2.90 o 
   3  12   2        9.55       14.77      2.37 o 
   4  12   2        4.53        8.46      2.21 o 
 -16   1   3       17.79       11.93      2.63 o 
 -15   1   3      227.78      234.29      7.00 o 
 -14   1   3        0.01       -0.30      2.14 o 
 -13   1   3      276.18      262.60     10.95 o 
 -12   1   3       52.06       47.25      2.48 o 
 -11   1   3      282.77      286.88      4.85 o 
 -10   1   3       30.17       30.42      1.51 o 
  -9   1   3       13.08       13.41      1.69 o 
  -8   1   3     1646.84     1658.31     16.43 o 
  -7   1   3     3529.46     3691.99     35.68 o 
  -6   1   3     5669.74     6053.11     57.90 o 
  -5   1   3       88.65       71.85      2.96 o 
  -4   1   3     1478.57     1391.95     39.84 o 
  -3   1   3      295.56      288.58      5.94 o 
  -2   1   3     9800.48     9459.29    289.41 o 
  -1   1   3     2216.11     1511.85     40.89 o 
   0   1   3     1629.34     1116.01     26.41 o 
   1   1   3     1580.76     1306.61     60.32 o 
   2   1   3     1160.57     1099.87     19.95 o 
   3   1   3     6272.53     6273.85    100.26 o 
   4   1   3      942.79      947.94      9.48 o 
   5   1   3     1238.14     1344.00     13.29 o 
   6   1   3        2.18        3.97      0.59 o 
   7   1   3       58.64       50.89      1.77 o 
   8   1   3      754.98      808.87      8.50 o 
   9   1   3      497.45      494.72      5.60 o 
  10   1   3     1947.16     1885.51     18.95 o 
  11   1   3      329.71      322.27      4.59 o 
  12   1   3      927.20      926.25     12.35 o 
  13   1   3      605.56      653.91     11.90 o 
  14   1   3       63.86       57.12      3.87 o 
  15   1   3       91.46      107.49      4.58 o 
  16   1   3        4.05        4.44      2.42 o 
 -16   2   3        5.00       10.94      2.90 o 
 -15   2   3      227.55      249.44     13.34 o 
 -14   2   3       21.36       15.60      2.63 o 
 -13   2   3      164.21      146.54      5.13 o 
 -12   2   3        6.32        3.42      1.37 o 
 -11   2   3     2865.87     2895.23     35.11 o 
 -10   2   3      314.35      326.83      5.22 o 
  -9   2   3      828.31      847.90     11.15 o 
  -8   2   3      539.28      543.80      5.85 o 
  -7   2   3      741.31      796.21      8.11 o 
  -6   2   3     4390.65     4554.10     48.01 o 
  -5   2   3       12.20       17.79      0.90 o 
  -4   2   3    13666.19    14226.13    166.40 o 
  -3   2   3      156.33      155.85      2.50 o 
  -2   2   3     3800.78     3868.72     45.48 o 
  -1   2   3    19416.83    18671.43    680.04 o 
   0   2   3    16056.79    14950.31    939.42 o 
   1   2   3     3946.42     3637.29     81.91 o 
   2   2   3      553.52      505.12     11.87 o 
   3   2   3      239.24      180.60      3.47 o 
   4   2   3     1677.50     1620.68     15.89 o 
   5   2   3      497.40      491.93      5.22 o 
   6   2   3     3384.43     3294.78     34.98 o 
   7   2   3     1301.41     1316.47     13.31 o 
   8   2   3       52.85       60.88      1.47 o 
   9   2   3       12.80       12.30      0.87 o 
  10   2   3      641.08      657.05      8.02 o 
  11   2   3      106.04      108.78      4.74 o 
  12   2   3        1.27        2.74      1.37 o 
  13   2   3      404.89      444.87      7.01 o 
  14   2   3       28.00       33.34      2.90 o 
  15   2   3       40.34       40.39      3.38 o 
 -16   3   3        3.96        3.36      2.63 o 
 -15   3   3        0.17        1.71      2.42 o 
 -14   3   3      186.60      171.91      4.74 o 
 -13   3   3      244.16      238.18      5.39 o 
 -12   3   3       82.13       91.41      2.89 o 
 -11   3   3      370.98      365.13      5.90 o 
 -10   3   3      356.38      365.55      5.93 o 
  -9   3   3     1004.10     1006.18     13.05 o 
  -8   3   3      197.05      185.31      3.42 o 
  -7   3   3        1.03        2.39      1.03 o 
  -6   3   3     3690.41     4170.22     49.41 o 
  -5   3   3     1974.25     2059.35     24.87 o 
  -4   3   3       50.22       64.59      1.60 o 
  -3   3   3     6640.65     6736.28    133.70 o 
  -2   3   3     1958.84     1846.50     19.68 o 
  -1   3   3     2195.83     1981.25     57.78 o 
   0   3   3      933.14      963.02     10.49 o 
   1   3   3     8242.43     8412.56    126.43 o 
   2   3   3        5.40       10.26      0.56 o 
   3   3   3     4373.89     4320.07     41.55 o 
   4   3   3     3917.49     4046.59     38.94 o 
   5   3   3     2054.79     2195.75     21.45 o 
   6   3   3      162.66      160.65      2.26 o 
   7   3   3      267.93      274.10      3.38 o 
   8   3   3      174.20      172.40      2.58 o 
   9   3   3      353.66      351.03      4.83 o 
  10   3   3        7.74        5.81      1.37 o 
  11   3   3      392.98      339.48      5.64 o 
  12   3   3        5.05        5.13      1.37 o 
  13   3   3       70.53       76.38      2.74 o 
  14   3   3       59.40       53.91      3.25 o 
  15   3   3       29.21       28.72      4.10 o 
 -16   4   3      135.75      137.94      5.55 o 
 -15   4   3       12.49       11.57      2.08 o 
 -14   4   3       14.29       19.68      1.95 o 
 -13   4   3       49.00       63.59      2.81 o 
 -12   4   3       30.85       27.99      2.05 o 
 -11   4   3       83.10       88.83      3.26 o 
 -10   4   3        1.44        2.49      1.68 o 
  -9   4   3      166.59      166.88      3.50 o 
  -8   4   3      236.48      240.91      4.46 o 
  -7   4   3      141.84      149.89      3.86 o 
  -6   4   3     2791.68     2892.00     34.64 o 
  -5   4   3    10724.84    11610.90    121.44 o 
  -4   4   3     4890.63     5096.06     49.73 o 
  -3   4   3     1209.67     1231.55     12.29 o 
  -2   4   3      347.14      379.69      4.13 o 
  -1   4   3     2334.68     2426.13     25.84 o 
   0   4   3      137.79      124.99      2.05 o 
   1   4   3     1119.65     1083.52     10.88 o 
   2   4   3      347.28      332.45      3.77 o 
   3   4   3     4158.48     4361.01     42.00 o 
   4   4   3     2620.48     2790.33     27.14 o 
   5   4   3      275.97      297.33      3.53 o 
   6   4   3        0.84        0.27      0.47 o 
   7   4   3      205.32      218.35      3.30 o 
   8   4   3       20.63       22.44      1.14 o 
   9   4   3      936.78      930.10     12.18 o 
  10   4   3      109.95       95.36      2.96 o 
  11   4   3      515.01      525.38     11.87 o 
  12   4   3      183.62      189.95      4.47 o 
  13   4   3        0.00        2.10      1.92 o 
  14   4   3       21.12       15.10      2.37 o 
  15   4   3      138.26      154.21      4.74 o 
 -15   5   3       36.69       48.67      3.16 o 
 -14   5   3       18.36       15.30      2.00 o 
 -13   5   3      179.88      189.56      4.44 o 
 -12   5   3       34.05       30.62      2.05 o 
 -11   5   3        1.85       -1.37      1.37 o 
 -10   5   3      186.74      191.87      4.54 o 
  -9   5   3       84.96       84.68      2.76 o 
  -8   5   3     1449.49     1448.16     18.23 o 
  -7   5   3        1.38        3.69      1.09 o 
  -6   5   3      348.95      404.98      6.07 o 
  -5   5   3      581.54      603.57      7.22 o 
  -4   5   3       67.57       60.62      2.33 o 
  -3   5   3       35.40       35.15      1.05 o 
  -2   5   3      613.91      792.47      8.26 o 
  -1   5   3       31.93       49.99      1.23 o 
   0   5   3     2676.59     2786.88     29.67 o 
   1   5   3     1243.51     1281.38     12.89 o 
   2   5   3      543.03      588.07      6.34 o 
   3   5   3      176.70      148.78      2.22 o 
   4   5   3     1534.38     1577.63     15.81 o 
   5   5   3     2177.06     2367.92     23.29 o 
   6   5   3      155.37      150.00      2.30 o 
   7   5   3      609.17      609.30      7.41 o 
   8   5   3     1258.57     1246.90     15.98 o 
   9   5   3      668.95      709.48      9.90 o 
  10   5   3        5.23        3.42      1.37 o 
  11   5   3      130.05      132.38      3.50 o 
  12   5   3      219.67      235.17      5.53 o 
  13   5   3        0.01        1.03      1.68 o 
  14   5   3        0.47        1.79      1.81 o 
 -14   6   3       33.38       38.24      2.55 o 
 -13   6   3       68.38       83.74      3.05 o 
 -12   6   3       93.09       89.29      3.15 o 
 -11   6   3        5.16        1.71      1.37 o 
 -10   6   3      672.22      646.44      9.41 o 
  -9   6   3       18.86       15.71      1.71 o 
  -8   6   3      238.31      211.83      4.01 o 
  -7   6   3      222.83      235.59      4.27 o 
  -6   6   3     1378.68     1415.85     17.89 o 
  -5   6   3        0.48        0.00      1.03 o 
  -4   6   3       73.98       86.61      2.80 o 
  -3   6   3      424.90      467.39      5.25 o 
  -2   6   3      869.08      855.81      8.92 o 
  -1   6   3      292.96      299.11      3.72 o 
   0   6   3      713.88      737.56      7.84 o 
   1   6   3       33.65       49.03      1.33 o 
   2   6   3        1.05        5.78      0.84 o 
   3   6   3     1132.83     1237.25     12.63 o 
   4   6   3     1471.58     1501.03     15.23 o 
   5   6   3       63.98       67.94      1.69 o 
   6   6   3      351.05      364.31      5.02 o 
   7   6   3      260.96      264.26      4.61 o 
   8   6   3     1360.91     1329.48     17.09 o 
   9   6   3      116.43      119.18      3.24 o 
  10   6   3      932.17      874.24     13.99 o 
  11   6   3       29.25       39.84      3.75 o 
  12   6   3        1.59        3.26      1.81 o 
  13   6   3        4.53        0.91      1.97 o 
  14   6   3      178.25      176.49      5.26 o 
 -14   7   3       10.60       19.11      2.20 o 
 -13   7   3        2.12        2.56      1.71 o 
 -12   7   3       47.53       40.65      2.47 o 
 -11   7   3      486.50      454.98      7.52 o 
 -10   7   3       59.12       58.44      2.47 o 
  -9   7   3      296.88      295.78      5.38 o 
  -8   7   3       79.85       64.13      4.15 o 
  -7   7   3      100.83       92.31      2.78 o 
  -6   7   3      106.49       98.75      2.70 o 
  -5   7   3       10.67        7.79      1.48 o 
  -4   7   3        1.44        0.17      1.03 o 
  -3   7   3      358.01      380.98      4.65 o 
  -2   7   3      390.23      389.91      4.61 o 
  -1   7   3      224.42      264.80      3.48 o 
   0   7   3       46.23       52.37      1.62 o 
   1   7   3      609.56      641.52      7.13 o 
   2   7   3        4.38       10.50      1.26 o 
   3   7   3      218.03      203.00      3.23 o 
   4   7   3      698.48      690.20      7.60 o 
   5   7   3      469.01      454.02      5.99 o 
   6   7   3      578.86      546.47      8.05 o 
   7   7   3     1916.89     1836.81     22.99 o 
   8   7   3        0.07        0.91      1.58 o 
   9   7   3       16.54       21.34      2.08 o 
  10   7   3        1.71       -0.63      2.59 o 
  11   7   3      286.97      265.54      6.18 o 
  12   7   3        4.92        6.61      1.97 o 
  13   7   3       11.82       12.57      2.36 o 
 -13   8   3       10.15       14.93      2.05 o 
 -12   8   3        0.61        3.08      1.71 o 
 -11   8   3       88.03       85.91      3.05 o 
 -10   8   3      119.68      123.45      3.58 o 
  -9   8   3       13.39       13.79      1.71 o 
  -8   8   3       20.20       23.52      1.86 o 
  -7   8   3      102.41      103.88      3.15 o 
  -6   8   3      218.11      200.78      4.08 o 
  -5   8   3      584.60      587.64      8.56 o 
  -4   8   3        1.48        3.26      1.25 o 
  -3   8   3      786.57      771.66      9.38 o 
  -2   8   3       68.22       60.71      1.75 o 
  -1   8   3      100.17      101.35      2.13 o 
   0   8   3      673.30      665.45      7.51 o 
   1   8   3      142.37      145.60      2.64 o 
   2   8   3        1.16        3.08      0.84 o 
   3   8   3       45.75       46.25      1.76 o 
   4   8   3       17.64       23.63      1.53 o 
   5   8   3      244.68      233.68      4.43 o 
   6   8   3       35.55       46.09      6.67 o 
   7   8   3       31.13       31.40      2.24 o 
   8   8   3       99.80       96.00      3.41 o 
   9   8   3        0.16       -1.60      2.04 o 
  10   8   3       16.92       22.30      2.21 o 
  11   8   3        0.02        0.11      1.81 o 
  12   8   3        0.24        0.00      1.97 o 
 -11   9   3       30.78       29.97      2.29 o 
 -10   9   3        8.31        5.13      1.71 o 
  -9   9   3       51.20       50.79      2.55 o 
  -8   9   3        2.51       -0.11      1.97 o 
  -7   9   3        0.02        1.48      1.58 o 
  -6   9   3        1.44        0.04      1.68 o 
  -5   9   3       35.26       28.00      1.95 o 
  -4   9   3       12.00       13.65      1.97 o 
  -3   9   3      229.97      255.71      4.77 o 
  -2   9   3     1175.66     1200.07     13.88 o 
  -1   9   3      263.03      260.21      3.90 o 
   0   9   3      566.26      571.41      6.75 o 
   1   9   3       19.37       15.96      1.33 o 
   2   9   3        0.04        0.68      1.22 o 
   3   9   3      581.93      556.61      7.41 o 
   4   9   3      158.79      185.49      4.86 o 
   5   9   3      659.79      639.54     10.94 o 
   6   9   3      300.99      303.79      6.64 o 
   7   9   3       16.41       11.09      2.13 o 
   8   9   3        0.87       -0.73      1.76 o 
   9   9   3        6.39        6.15      2.58 o 
  10   9   3       10.84        4.56      2.47 o 
  11   9   3       42.30       42.49      3.08 o 
 -10  10   3       18.21       21.76      2.20 o 
  -9  10   3       16.17       15.36      2.05 o 
  -8  10   3       26.89       32.68      2.20 o 
  -7  10   3       36.17       34.94      2.29 o 
  -6  10   3      179.68      230.03      4.77 o 
  -5  10   3        0.00        5.86      1.66 o 
  -4  10   3       52.09       50.88      2.39 o 
  -3  10   3       63.80       57.70      3.85 o 
  -2  10   3       16.41       18.07      1.86 o 
  -1  10   3      336.25      313.63      4.89 o 
   0  10   3        3.46        0.17      1.27 o 
   1  10   3       14.21       20.96      1.58 o 
   2  10   3        4.70        1.01      1.48 o 
   3  10   3       19.70       19.21      3.53 o 
   4  10   3       91.42      105.83      3.80 o 
   5  10   3       35.39       29.26      4.64 o 
   6  10   3       47.93       41.95      2.76 o 
   7  10   3       10.74       12.02      1.97 o 
   8  10   3       31.42       32.67      3.26 o 
   9  10   3       31.54       29.04      2.61 o 
  -7  11   3      121.38      128.41      3.81 o 
  -6  11   3        0.01        2.91      1.71 o 
  -5  11   3        7.19       10.95      1.88 o 
  -4  11   3      250.72      249.90      5.12 o 
  -3  11   3        1.03       -2.17      2.17 o 
  -2  11   3        0.37       -0.04      1.78 o 
  -1  11   3       19.88       16.21      2.85 o 
   0  11   3       64.87       76.62      3.28 o 
   1  11   3        0.32        2.05      1.61 o 
   2  11   3        3.99       -1.68      1.68 o 
   3  11   3       56.94       55.55      3.16 o 
   4  11   3       18.76       25.92      2.92 o 
   5  11   3       39.66       34.02      3.51 o 
   6  11   3        4.22        3.81      1.99 o 
   7  11   3       15.76       15.74      2.48 o 
  -4  12   3        0.52       -1.29      2.72 o 
  -3  12   3        0.19       -1.29      2.40 o 
  -2  12   3       40.07       49.25      3.87 o 
  -1  12   3        2.00        4.10      2.42 o 
   0  12   3        0.01       -2.39      2.42 o 
   1  12   3       52.56       52.85     10.94 o 
   2  12   3       80.17       74.85      4.79 o 
   3  12   3        0.01       -1.37      2.42 o 
 -16   0   4       13.16       19.83      4.10 o 
 -15   0   4       74.31       71.81      6.16 o 
 -14   0   4        4.20        4.79      3.42 o 
 -13   0   4     1969.79     1898.89     47.52 o 
 -12   0   4       25.22       14.36      3.42 o 
 -11   0   4      390.98      380.12     12.33 o 
 -10   0   4     1918.05     2002.05     28.15 o 
  -9   0   4     2968.23     3080.74     42.48 o 
  -8   0   4        1.20        1.71      0.97 o 
  -7   0   4     2914.84     3037.88     41.69 o 
  -6   0   4     2777.52     2665.25     36.53 o 
  -5   0   4      785.29      954.13     36.03 o 
  -4   0   4     4481.85     4450.55     73.79 o 
  -3   0   4     1037.84      962.73     13.46 o 
  -2   0   4     2653.99     2821.90     38.28 o 
  -1   0   4    24161.23    23554.38    965.61 o 
   0   0   4    44723.45    35496.00   1012.77 o 
   2   0   4     1910.64     1646.10     92.10 o 
   3   0   4     3373.23     3308.72     44.92 o 
   4   0   4     8139.14     8121.91    109.70 o 
   5   0   4        5.14        7.48      0.80 o 
   6   0   4       10.15        7.52      2.10 o 
   8   0   4      348.44      340.21      5.93 o 
   9   0   4      113.97      126.11      3.16 o 
  10   0   4        0.43        0.46      1.18 o 
  11   0   4     1256.78     1193.87     17.72 o 
  12   0   4       65.46       94.38      4.09 o 
  13   0   4      336.29      302.57     10.95 o 
  14   0   4       50.16       35.56      4.10 o 
  15   0   4        1.46        2.05      3.42 o 
 -16   1   4       11.93       11.24      2.63 o 
 -15   1   4       30.64       34.13      3.38 o 
 -14   1   4        1.13        1.60      2.14 o 
 -13   1   4       84.51       76.34      3.87 o 
 -12   1   4       27.08       32.07      2.08 o 
 -11   1   4      250.57      231.86      4.16 o 
 -10   1   4      917.50      904.34     11.75 o 
  -9   1   4        3.16        0.60      0.87 o 
  -8   1   4        1.20        2.98      0.70 o 
  -7   1   4       53.84       67.64      1.34 o 
  -6   1   4     1249.79     1231.68     12.20 o 
  -5   1   4      194.96      136.35      3.25 o 
  -4   1   4      771.41      786.94     14.45 o 
  -3   1   4      683.57      685.49      7.52 o 
  -2   1   4       42.53       53.31      0.92 o 
  -1   1   4     3416.32     3006.16    103.86 o 
   0   1   4      499.94      467.53     18.77 o 
   1   1   4     2066.44     1833.68     79.28 o 
   2   1   4      686.62      627.67     10.00 o 
   3   1   4       98.73       86.49      2.04 o 
   4   1   4      404.50      364.54      4.35 o 
   5   1   4        1.07        3.17      0.41 o 
   6   1   4     1487.11     1600.64     15.87 o 
   7   1   4      770.56      801.44      8.36 o 
   8   1   4       10.97        4.67      0.76 o 
   9   1   4       19.02       16.33      1.00 o 
  10   1   4       44.30       55.04      1.75 o 
  11   1   4       56.85       64.64      2.22 o 
  12   1   4       23.83       29.28      1.71 o 
  13   1   4       24.99       27.66      3.46 o 
  14   1   4       94.90      105.76      4.35 o 
  15   1   4       34.25       35.35      3.12 o 
 -16   2   4       81.90       84.10      4.58 o 
 -15   2   4       25.50       27.37      2.90 o 
 -14   2   4      384.54      338.69      8.71 o 
 -13   2   4       11.22       15.68      2.59 o 
 -12   2   4        4.33        4.10      2.26 o 
 -11   2   4      161.48      163.93      3.58 o 
 -10   2   4       87.31       70.94      2.29 o 
  -9   2   4      128.96      157.13      3.08 o 
  -8   2   4     5176.48     5739.60     60.61 o 
  -7   2   4     1684.05     1681.07     18.28 o 
  -6   2   4     1783.53     1712.28     18.57 o 
  -5   2   4      435.19      485.41      7.30 o 
  -4   2   4    11074.46    11517.52    120.45 o 
  -3   2   4     4686.65     4768.23     54.94 o 
  -2   2   4     3956.63     3839.64     45.21 o 
  -1   2   4     5601.53     5677.58     79.55 o 
   0   2   4     4072.70     4068.61    132.16 o 
   1   2   4      689.34      619.83     15.53 o 
   2   2   4     6737.22     6392.84     67.00 o 
   3   2   4      728.23      740.62      7.54 o 
   4   2   4      784.60      812.20      8.23 o 
   5   2   4      281.76      297.98      3.79 o 
   6   2   4        0.08        1.09      0.71 o 
   7   2   4       79.44       77.92      2.18 o 
   8   2   4      809.87      836.57      8.78 o 
   9   2   4      336.80      357.01      4.37 o 
  10   2   4      210.90      212.51      3.54 o 
  11   2   4      413.97      391.27      6.16 o 
  12   2   4      665.30      679.18      9.60 o 
  13   2   4       11.61       15.25      1.74 o 
  14   2   4        0.09       -1.93      1.93 o 
  15   2   4        1.48        7.52      3.42 o 
 -16   3   4       79.07       81.89      9.92 o 
 -15   3   4        2.41        2.05      2.42 o 
 -14   3   4       36.54       39.31      3.14 o 
 -13   3   4      867.59      841.85     11.65 o 
 -12   3   4      813.61      796.51     11.05 o 
 -11   3   4      375.70      364.98      5.90 o 
 -10   3   4       39.50       52.81      2.17 o 
  -9   3   4     1262.74     1225.22     15.65 o 
  -8   3   4      656.10      671.25      9.09 o 
  -7   3   4      684.70      666.75      8.92 o 
  -6   3   4      194.13      190.05      3.24 o 
  -5   3   4     2144.55     2292.63     27.40 o 
  -4   3   4     3982.31     4078.64     39.20 o 
  -3   3   4     6420.58     6820.81     65.32 o 
  -2   3   4       39.85       47.56      1.23 o 
  -1   3   4      374.80      407.33      5.05 o 
   0   3   4      674.02      689.72     12.79 o 
   1   3   4     6553.76     6557.17     67.02 o 
   2   3   4     2517.71     2681.69     25.93 o 
   3   3   4      130.33      114.65      2.14 o 
   4   3   4      419.77      470.61      5.13 o 
   5   3   4     1009.36      949.58      9.64 o 
   6   3   4       12.64        8.45      0.66 o 
   7   3   4      233.47      257.65      3.25 o 
   8   3   4     1542.94     1517.92     15.32 o 
   9   3   4        0.18        1.23      1.04 o 
  10   3   4     1049.05     1083.83     14.16 o 
  11   3   4       79.28       76.47      2.74 o 
  12   3   4       54.44       44.13      2.12 o 
  13   3   4       43.27       39.78      3.41 o 
  14   3   4        1.33        0.79      1.81 o 
  15   3   4       17.01       13.68      4.10 o 
 -16   4   4       65.70       73.67      4.57 o 
 -15   4   4       85.97       84.62      4.58 o 
 -14   4   4       53.42       49.98      4.18 o 
 -13   4   4      443.27      438.64      7.01 o 
 -12   4   4      226.28      245.16      4.85 o 
 -11   4   4        4.17        5.21      3.38 o 
 -10   4   4       22.21       25.36      1.60 o 
  -9   4   4      183.81      186.29      3.58 o 
  -8   4   4      653.54      591.35      8.31 o 
  -7   4   4       89.47      117.74      3.46 o 
  -6   4   4       11.25        9.63      1.09 o 
  -5   4   4      131.80      126.59      3.56 o 
  -4   4   4      720.89      595.83      6.24 o 
  -3   4   4     2472.11     2438.67     23.76 o 
  -2   4   4     1152.29     1134.41     12.46 o 
  -1   4   4      624.55      697.38      7.15 o 
   0   4   4     1433.22     1353.89     13.40 o 
   1   4   4      699.42      669.38      6.97 o 
   2   4   4     1059.33     1115.42     11.20 o 
   3   4   4       23.29       21.16      0.84 o 
   4   4   4       35.13       34.68      1.15 o 
   5   4   4      578.19      554.79      6.02 o 
   6   4   4      361.66      331.38      3.95 o 
   7   4   4      395.46      406.80      5.32 o 
   8   4   4      120.27      117.99      2.42 o 
   9   4   4       27.40       15.83      1.41 o 
  10   4   4      830.90      797.64     10.88 o 
  11   4   4      821.90      800.48     12.93 o 
  12   4   4       76.37       94.30      3.41 o 
  13   4   4       49.42       62.27      3.23 o 
  14   4   4        2.81        6.15      1.97 o 
  15   4   4       40.95       41.40      2.99 o 
 -15   5   4       36.84       28.64      2.61 o 
 -14   5   4       66.01       62.15      2.81 o 
 -13   5   4       20.47       15.83      2.27 o 
 -12   5   4        2.06        3.13      1.97 o 
 -11   5   4        8.07        3.60      1.43 o 
 -10   5   4       42.70       47.29      2.47 o 
  -9   5   4        3.61        4.44      1.37 o 
  -8   5   4      675.92      690.48      9.51 o 
  -7   5   4      604.48      624.37      8.65 o 
  -6   5   4       15.38       16.08      1.37 o 
  -5   5   4      443.14      437.56      5.47 o 
  -4   5   4        0.08        1.26      1.38 o 
  -3   5   4      860.43      928.07      9.48 o 
  -2   5   4     2034.65     2201.59     21.57 o 
  -1   5   4      546.39      588.32      6.87 o 
   0   5   4     2864.79     3081.17     29.98 o 
   1   5   4        6.13        6.63      0.62 o 
   2   5   4     2731.06     2791.72     27.23 o 
   3   5   4      419.08      430.98      4.94 o 
   4   5   4      207.61      212.97      2.88 o 
   5   5   4      258.61      235.29      3.10 o 
   6   5   4       68.79       79.47      1.69 o 
   7   5   4      467.51      447.30      5.80 o 
   8   5   4        0.66        3.13      1.18 o 
   9   5   4      248.95      212.78      4.09 o 
  10   5   4       45.71       46.25      3.77 o 
  11   5   4        6.24        4.79      1.58 o 
  12   5   4      111.41      110.09      4.35 o 
  13   5   4        0.35       -0.23      1.58 o 
  14   5   4        6.19        5.27      2.08 o 
 -14   6   4       33.48       35.10      3.36 o 
 -13   6   4       91.88      112.59      3.58 o 
 -12   6   4      260.93      268.59      5.30 o 
 -11   6   4       10.95       10.44      1.60 o 
 -10   6   4      188.13      172.46      3.92 o 
  -9   6   4       17.51        7.99      1.43 o 
  -8   6   4      784.64      761.11     10.62 o 
  -7   6   4      625.34      612.78      8.64 o 
  -6   6   4       26.82       18.98      1.58 o 
  -5   6   4        1.70        2.60      1.09 o 
  -4   6   4      153.11      167.14      2.52 o 
  -3   6   4      141.46      112.03      1.94 o 
  -2   6   4     1322.79     1285.33     13.06 o 
  -1   6   4      171.37      187.31      2.64 o 
   0   6   4     1314.15     1377.70     15.21 o 
   1   6   4      516.49      547.91      6.11 o 
   2   6   4     1361.40     1428.56     14.47 o 
   3   6   4      165.89      181.18      3.93 o 
   4   6   4      915.95      893.57      9.44 o 
   5   6   4       61.58       52.22      1.55 o 
   6   6   4      597.41      597.40      7.41 o 
   7   6   4        1.16        3.90      1.11 o 
   8   6   4        1.04       -1.14      1.58 o 
   9   6   4       95.80       91.98      3.95 o 
  10   6   4      266.00      263.44      5.79 o 
  11   6   4        0.09        1.22      1.68 o 
  12   6   4        6.15       12.12      1.97 o 
  13   6   4        2.17        2.74      1.97 o 
 -14   7   4        0.20       -0.34      1.71 o 
 -13   7   4       52.31       65.04      3.15 o 
 -12   7   4      251.29      247.08      5.21 o 
 -11   7   4        4.94        8.66      1.78 o 
 -10   7   4        5.42        7.37      1.82 o 
  -9   7   4       67.38       78.03      2.81 o 
  -8   7   4      233.02      228.65      7.70 o 
  -7   7   4       66.00       50.24      3.15 o 
  -6   7   4        2.68        2.39      1.37 o 
  -5   7   4      639.32      638.04      8.99 o 
  -4   7   4      544.64      522.59      9.68 o 
  -3   7   4      182.78      179.48      2.71 o 
  -2   7   4      110.31      109.97      2.08 o 
  -1   7   4       14.25       13.51      0.91 o 
   0   7   4      585.53      593.35      6.67 o 
   1   7   4      582.59      606.55      6.76 o 
   2   7   4      264.25      271.04      3.91 o 
   3   7   4       36.32       44.84      1.62 o 
   4   7   4     1565.39     1543.26     15.78 o 
   5   7   4      334.48      301.20      4.40 o 
   6   7   4      181.12      178.31      3.65 o 
   7   7   4      149.39      156.77      4.20 o 
   8   7   4      260.60      240.40      6.01 o 
   9   7   4      609.52      611.61     10.54 o 
  10   7   4      184.57      172.67      4.74 o 
  11   7   4       17.08       13.64      1.97 o 
  12   7   4       91.84       95.32      3.95 o 
  13   7   4       29.64       30.56      2.76 o 
 -13   8   4       12.36       12.45      2.01 o 
 -12   8   4       23.84       27.97      2.12 o 
 -11   8   4        4.62        2.78      1.60 o 
 -10   8   4        1.95        0.95      1.51 o 
  -9   8   4       98.99       90.50      3.08 o 
  -8   8   4      230.11      213.88      4.43 o 
  -7   8   4        0.03       -1.25      1.25 o 
  -6   8   4      170.10      178.52      4.01 o 
  -5   8   4       51.70       62.81      3.55 o 
  -4   8   4       35.40       38.63      1.95 o 
  -3   8   4      215.99      202.69      4.01 o 
  -2   8   4       14.75       21.19      1.42 o 
  -1   8   4       56.33       55.10      1.75 o 
   0   8   4       88.72       87.99      2.04 o 
   1   8   4      598.78      634.93      7.23 o 
   2   8   4      115.63      121.95      2.41 o 
   3   8   4      536.58      563.52      6.62 o 
   4   8   4     1247.26     1319.90     19.70 o 
   5   8   4     2186.45     2263.01     27.92 o 
   6   8   4      233.86      262.11      7.91 o 
   7   8   4       52.73       45.40      2.61 o 
   8   8   4        0.20       -0.68      1.58 o 
   9   8   4       60.51       73.92      3.28 o 
  10   8   4       27.54       26.53      2.21 o 
  11   8   4       11.21        9.53      1.97 o 
  12   8   4       13.69       11.85      2.37 o 
 -11   9   4        3.05        1.54      1.71 o 
 -10   9   4       48.79       48.52      3.15 o 
  -9   9   4       72.55       84.42      3.05 o 
  -8   9   4        0.62       -1.26      2.53 o 
  -7   9   4       25.10       22.43      1.86 o 
  -6   9   4       80.37       64.25      2.70 o 
  -5   9   4      455.32      480.40      7.60 o 
  -4   9   4      134.96      101.62      2.98 o 
  -3   9   4       61.18       62.30      2.64 o 
  -2   9   4      452.32      469.96      7.34 o 
  -1   9   4      434.54      454.07      6.23 o 
   0   9   4        0.51       -0.79      1.48 o 
   1   9   4      256.09      269.58      3.94 o 
   2   9   4      621.85      658.15      9.51 o 
   3   9   4     1002.82     1011.11     13.55 o 
   4   9   4       46.48       38.95      2.48 o 
   5   9   4      166.45      173.56      4.60 o 
   6   9   4        0.12       -0.20      1.68 o 
   7   9   4       90.50       68.15      3.28 o 
   8   9   4       14.46       16.60      3.11 o 
   9   9   4        0.73        0.63      1.68 o 
  10   9   4        5.95        7.98      1.97 o 
 -10  10   4       45.67       40.57      2.55 o 
  -9  10   4        9.24       12.58      1.95 o 
  -8  10   4       18.88       20.61      2.01 o 
  -7  10   4      104.38      104.60      3.30 o 
  -6  10   4       68.44       83.60      3.12 o 
  -5  10   4      374.09      380.70      6.49 o 
  -4  10   4        1.91        2.69      1.60 o 
  -3  10   4       20.83       19.77      1.78 o 
  -2  10   4        2.93        3.58      1.60 o 
  -1  10   4       75.51       88.19      2.62 o 
   0  10   4      696.26      670.45      9.76 o 
   1  10   4       11.03       14.02      1.71 o 
   2  10   4      152.10      167.00      3.84 o 
   3  10   4      454.56      456.54      8.56 o 
   4  10   4      432.89      370.42      7.37 o 
   5  10   4      314.00      329.93      6.97 o 
   6  10   4       44.63       36.84      2.61 o 
   7  10   4        7.51        6.38      1.97 o 
   8  10   4        5.90        0.26      1.81 o 
   9  10   4       62.35       79.54      3.51 o 
  -7  11   4        0.09        5.00      2.66 o 
  -6  11   4       11.39       16.76      1.95 o 
  -5  11   4       54.51       62.33      3.48 o 
  -4  11   4       80.18       85.61      3.32 o 
  -3  11   4        1.62       -0.46      1.97 o 
  -2  11   4        0.29        1.37      1.81 o 
  -1  11   4       30.14       27.62      2.61 o 
   0  11   4       12.73       12.85      3.76 o 
   1  11   4        6.83        8.43      1.97 o 
   2  11   4      170.85      201.31      5.26 o 
   3  11   4       36.89       31.77      2.61 o 
   4  11   4       16.19       22.07      2.37 o 
   5  11   4       28.09       22.43      2.48 o 
   6  11   4       21.22       21.63      2.37 o 
  -4  12   4       56.71       53.73      3.41 o 
  -3  12   4       28.44       30.69      2.76 o 
  -2  12   4        6.93        0.34      2.42 o 
  -1  12   4        1.38        5.47      2.42 o 
   0  12   4       52.63       63.05      4.45 o 
   1  12   4       20.92       22.57      4.79 o 
   2  12   4        2.07        6.50      2.42 o 
   3  12   4       15.73        5.22      2.74 o 
 -16   1   5       52.73       54.74      3.87 o 
 -15   1   5       87.28       81.32      4.58 o 
 -14   1   5      151.91      143.68      5.32 o 
 -13   1   5      294.41      263.53      7.26 o 
 -12   1   5      239.21      226.35      8.02 o 
 -11   1   5       71.38       84.96      2.71 o 
 -10   1   5      291.82      317.73      4.96 o 
  -9   1   5      684.96      627.24      6.81 o 
  -8   1   5     1237.07     1306.11     13.06 o 
  -7   1   5      125.12      155.06      2.04 o 
  -6   1   5     1385.40     1363.39     13.57 o 
  -5   1   5     1963.03     1853.01     18.14 o 
  -4   1   5        1.23        4.17      0.38 o 
  -3   1   5     4291.01     4278.91     41.06 o 
  -2   1   5      536.83      522.49      5.34 o 
  -1   1   5    19789.16    20985.59    201.07 o 
   0   1   5      534.41      533.90      9.33 o 
   1   1   5     8444.57     8025.04    144.14 o 
   2   1   5     6270.19     6458.02     61.75 o 
   3   1   5     2951.47     2934.46     28.31 o 
   4   1   5      197.84      197.83      2.41 o 
   5   1   5      232.01      324.40      3.72 o 
   6   1   5     5498.45     5699.67     54.74 o 
   7   1   5     1763.46     1896.48     18.79 o 
   8   1   5       70.42       74.91      1.68 o 
   9   1   5      248.80      268.15      3.58 o 
  10   1   5       20.21       10.22      1.05 o 
  11   1   5      570.11      591.21      7.47 o 
  12   1   5      250.11      260.65      4.79 o 
  13   1   5        6.94        7.77      1.43 o 
  14   1   5       10.55       17.50      2.42 o 
  15   1   5        8.22       18.46      4.10 o 
 -16   2   5        4.07        0.68      2.74 o 
 -15   2   5      280.76      286.50      7.97 o 
 -14   2   5       23.26       28.45      3.42 o 
 -13   2   5      105.42       92.71      4.79 o 
 -12   2   5       23.04       19.24      2.00 o 
 -11   2   5       56.08       53.22      2.90 o 
 -10   2   5      299.86      263.52      4.43 o 
  -9   2   5        2.31        0.84      0.90 o 
  -8   2   5     1339.17     1301.99     14.53 o 
  -7   2   5      593.28      555.32      6.55 o 
  -6   2   5      404.38      423.71      5.07 o 
  -5   2   5      128.77      132.48      2.56 o 
  -4   2   5       55.20       55.96      1.52 o 
  -3   2   5       34.54       35.33      0.98 o 
  -2   2   5    13314.79    13618.03    143.16 o 
  -1   2   5    38726.78    42382.07    725.15 o 
   0   2   5      133.26      118.40      1.84 o 
   1   2   5      924.46      985.04     10.74 o 
   2   2   5      983.68      947.04     10.43 o 
   3   2   5    20360.11    21728.45    207.89 o 
   4   2   5      405.99      425.08      4.61 o 
   5   2   5       62.11       70.44      1.73 o 
   6   2   5      130.71      119.78      1.85 o 
   7   2   5     1310.12     1273.95     12.97 o 
   8   2   5      945.91     1042.98     10.75 o 
   9   2   5       44.85       54.55      1.62 o 
  10   2   5       98.17       98.67      2.45 o 
  11   2   5      166.71      166.60      3.67 o 
  12   2   5       34.08       32.01      1.86 o 
  13   2   5       21.15       27.47      2.08 o 
  14   2   5       69.79       69.98      3.76 o 
  15   2   5      106.05      118.33      7.52 o 
 -16   3   5       10.45        8.45      2.63 o 
 -15   3   5       43.33       33.66      3.12 o 
 -14   3   5       61.03       50.01      3.39 o 
 -13   3   5        0.07       -2.07      2.07 o 
 -12   3   5        4.13        0.79      2.27 o 
 -11   3   5        0.83       -1.16      1.16 o 
 -10   3   5       64.81       60.84      2.20 o 
  -9   3   5      142.97      131.21      2.89 o 
  -8   3   5        1.42       -0.99      0.99 o 
  -7   3   5      550.15      491.73      7.02 o 
  -6   3   5     1957.89     1810.97     22.14 o 
  -5   3   5        2.70       -0.57      0.60 o 
  -4   3   5      600.19      698.36      7.13 o 
  -3   3   5      756.60      758.61      7.76 o 
  -2   3   5     3983.38     3806.81     36.57 o 
  -1   3   5      394.17      422.29      5.06 o 
   0   3   5        9.87       20.52      0.76 o 
   1   3   5     2573.64     2814.93     27.27 o 
   2   3   5      355.52      330.82      3.76 o 
   3   3   5      716.43      655.22      6.86 o 
   4   3   5     1486.02     1544.64     15.36 o 
   5   3   5       77.09       76.77      1.52 o 
   6   3   5      603.17      653.12      7.79 o 
   7   3   5      803.08      729.98      7.84 o 
   8   3   5        0.06        1.95      1.02 o 
   9   3   5      401.40      372.60      5.08 o 
  10   3   5      519.38      532.79      7.70 o 
  11   3   5      419.15      366.82      6.98 o 
  12   3   5       40.82       41.59      2.37 o 
  13   3   5       39.86       39.33      2.48 o 
  14   3   5       75.48       82.46      5.89 o 
  15   3   5        0.88       -2.74      3.42 o 
 -16   4   5       13.47       11.28      2.90 o 
 -15   4   5      236.85      255.59      8.96 o 
 -14   4   5      143.87      160.62      4.80 o 
 -13   4   5        2.55        0.76      1.60 o 
 -12   4   5      221.81      241.01      4.77 o 
 -11   4   5        0.04        0.05      2.17 o 
 -10   4   5      204.49      237.05      4.27 o 
  -9   4   5      251.14      251.51      4.53 o 
  -8   4   5     1622.60     1629.54     20.32 o 
  -7   4   5      960.54      980.09     12.71 o 
  -6   4   5     3967.08     4122.76     49.08 o 
  -5   4   5      631.71      642.97      7.45 o 
  -4   4   5       50.47       38.17      1.92 o 
  -3   4   5      495.06      517.51      6.00 o 
  -2   4   5     5901.67     6658.75     63.78 o 
  -1   4   5     3470.41     3566.53     34.42 o 
   0   4   5     1614.39     1757.98     17.32 o 
   1   4   5       52.89       75.93      1.37 o 
   2   4   5      206.25      232.46      2.86 o 
   3   4   5      221.32      241.30      3.02 o 
   4   4   5      713.54      748.75      7.89 o 
   5   4   5      592.92      619.76      6.71 o 
   6   4   5      456.77      480.54      5.40 o 
   7   4   5      163.57      136.54      2.81 o 
   8   4   5       61.29       59.28      2.21 o 
   9   4   5       76.43       61.86      2.38 o 
  10   4   5       20.82       16.69      1.81 o 
  11   4   5      508.61      494.35      8.96 o 
  12   4   5      217.55      249.58      5.78 o 
  13   4   5       65.68       67.48      3.60 o 
  14   4   5       57.96       72.03      3.41 o 
 -15   5   5      108.29      100.24      4.44 o 
 -14   5   5       17.51       13.36      1.86 o 
 -13   5   5        1.20        0.84      1.51 o 
 -12   5   5      560.14      567.06      8.65 o 
 -11   5   5      207.35      222.51      4.53 o 
 -10   5   5       10.39       10.78      1.37 o 
  -9   5   5      306.55      317.86      5.39 o 
  -8   5   5     1269.29     1286.53     16.50 o 
  -7   5   5       50.77       63.98      5.64 o 
  -6   5   5     1941.55     1919.32     23.64 o 
  -5   5   5     2458.15     2582.39     31.34 o 
  -4   5   5       17.35       14.66      0.87 o 
  -3   5   5      291.60      390.51      4.45 o 
  -2   5   5      786.17      709.24      8.16 o 
  -1   5   5     7651.38     8105.66     77.61 o 
   0   5   5      886.68     1012.33     10.43 o 
   1   5   5      120.63      120.16      1.90 o 
   2   5   5      208.10      220.94      2.86 o 
   3   5   5     1284.40     1223.76     12.41 o 
   4   5   5       15.00       16.67      1.16 o 
   5   5   5     1378.24     1356.55     15.14 o 
   6   5   5       76.96       80.82      1.99 o 
   7   5   5      300.25      298.83      4.33 o 
   8   5   5       54.38       50.60      3.08 o 
   9   5   5       85.13       82.21      4.06 o 
  10   5   5       12.13       15.57      1.81 o 
  11   5   5      179.94      165.73      4.60 o 
  12   5   5        0.87        2.74      2.90 o 
  13   5   5        8.58       14.76      2.08 o 
  14   5   5        8.20       11.51      2.21 o 
 -14   6   5      129.69      140.53      3.92 o 
 -13   6   5        6.53        5.64      1.71 o 
 -12   6   5       10.18        7.98      1.71 o 
 -11   6   5      102.93       95.07      3.15 o 
 -10   6   5      403.57      322.40      5.64 o 
  -9   6   5       14.29       12.36      1.60 o 
  -8   6   5       28.08       34.65      1.95 o 
  -7   6   5       36.39       30.18      1.86 o 
  -6   6   5      309.98      306.85      5.04 o 
  -5   6   5      131.88      147.09      3.05 o 
  -4   6   5      318.27      307.69      3.78 o 
  -3   6   5        0.16        3.70      0.87 o 
  -2   6   5      495.02      403.34      4.69 o 
  -1   6   5       50.53       55.93      1.54 o 
   0   6   5      907.22      964.80     10.09 o 
   1   6   5      157.09      181.39      2.62 o 
   2   6   5        6.03        0.29      0.70 o 
   3   6   5     2302.56     2224.52     22.01 o 
   4   6   5      172.79      156.13      2.54 o 
   5   6   5       57.89       71.24      2.29 o 
   6   6   5      409.94      385.39      6.28 o 
   7   6   5     1060.38      968.61     12.78 o 
   8   6   5      456.73      441.17      7.89 o 
   9   6   5        8.86        9.44      1.97 o 
  10   6   5       21.92       28.76      2.37 o 
  11   6   5       14.28       20.02      1.97 o 
  12   6   5       89.96       93.19      3.55 o 
  13   6   5        0.28       -1.47      1.81 o 
 -14   7   5       56.93       62.29      3.08 o 
 -13   7   5       85.30       79.01      3.24 o 
 -12   7   5       26.05       33.39      2.29 o 
 -11   7   5        0.86        0.16      1.60 o 
 -10   7   5      523.08      504.81      7.87 o 
  -9   7   5      101.71       98.98      3.55 o 
  -8   7   5        7.38        4.44      1.37 o 
  -7   7   5        0.32       -1.16      1.16 o 
  -6   7   5       99.85      108.76      3.05 o 
  -5   7   5       84.77       82.29      2.55 o 
  -4   7   5       41.59       39.36      1.88 o 
  -3   7   5      634.78      618.60      6.94 o 
  -2   7   5        3.55        1.80      0.72 o 
  -1   7   5      218.87      211.34      3.05 o 
   0   7   5       30.76       28.06      1.23 o 
   1   7   5      157.31      153.21      2.46 o 
   2   7   5       60.30       56.70      1.62 o 
   3   7   5        2.52        4.55      0.87 o 
   4   7   5      249.88      246.51      3.85 o 
   5   7   5      126.79      123.68      3.08 o 
   6   7   5      166.44      134.23      3.24 o 
   7   7   5        8.90        8.51      1.68 o 
   8   7   5      312.06      311.97      6.32 o 
   9   7   5       83.01       78.98      3.62 o 
  10   7   5      200.00      183.06      4.86 o 
  11   7   5       10.24        7.48      2.43 o 
  12   7   5       54.81       48.94      3.01 o 
 -12   8   5       41.96       40.14      2.39 o 
 -11   8   5        2.72        6.74      2.66 o 
 -10   8   5       12.90       10.89      1.88 o 
  -9   8   5        0.14        2.30      1.43 o 
  -8   8   5        5.39        0.85      1.37 o 
  -7   8   5       16.07       10.51      1.60 o 
  -6   8   5      182.92      171.84      3.90 o 
  -5   8   5        7.55        4.82      1.43 o 
  -4   8   5      559.22      500.10      7.53 o 
  -3   8   5      252.76      274.30      4.85 o 
  -2   8   5       27.52       32.89      1.43 o 
  -1   8   5      382.52      373.56      4.74 o 
   0   8   5        2.12        3.03      1.02 o 
   1   8   5      288.51      257.16      3.62 o 
   2   8   5       16.30       22.71      1.53 o 
   3   8   5      332.27      328.14      4.83 o 
   4   8   5      239.11      244.23      5.63 o 
   5   8   5      374.84      349.33      5.82 o 
   6   8   5       61.38       64.59      3.01 o 
   7   8   5      165.63      150.22      4.91 o 
   8   8   5       11.60        7.33      1.68 o 
   9   8   5       20.67       20.71      2.79 o 
  10   8   5        0.01       -1.27      2.28 o 
  11   8   5       20.12       13.90      2.21 o 
 -11   9   5        1.69       -0.18      1.78 o 
 -10   9   5       35.34       26.27      2.12 o 
  -9   9   5       32.30       29.75      2.20 o 
  -8   9   5       58.15       43.05      2.29 o 
  -7   9   5       93.34      104.43      3.24 o 
  -6   9   5       11.92       11.80      1.68 o 
  -5   9   5        0.17       -1.43      1.43 o 
  -4   9   5       18.24       11.22      3.55 o 
  -3   9   5        0.75        1.33      1.51 o 
  -2   9   5       15.21       22.44      1.95 o 
  -1   9   5      158.24      147.52      3.60 o 
   0   9   5      112.64      126.35      2.86 o 
   1   9   5      394.58      391.07      5.63 o 
   2   9   5       42.52       39.68      1.83 o 
   3   9   5      106.84      118.96      3.75 o 
   4   9   5        1.87        0.46      1.83 o 
   5   9   5        1.83        0.93      1.68 o 
   6   9   5        3.57        6.74      1.68 o 
   7   9   5        2.34        0.78      1.68 o 
   8   9   5       33.39       21.82      2.89 o 
   9   9   5       18.98       13.09      1.97 o 
  10   9   5       62.93       65.05      4.05 o 
 -10  10   5        3.20        4.37      1.78 o 
  -9  10   5        0.01       -1.13      1.78 o 
  -8  10   5        5.31       10.24      1.78 o 
  -7  10   5        4.84        3.58      1.60 o 
  -6  10   5      197.44      202.13      6.62 o 
  -5  10   5       48.13       53.93      2.64 o 
  -4  10   5       79.11       68.29      2.85 o 
  -3  10   5        2.76        9.98      1.60 o 
  -2  10   5       41.26       32.30      2.48 o 
  -1  10   5       45.68       48.01      2.76 o 
   0  10   5       31.74       32.32      2.05 o 
   1  10   5       47.61       59.83      2.64 o 
   2  10   5      197.26      248.00      4.79 o 
   3  10   5        8.42        5.24      2.36 o 
   4  10   5       77.70       89.99      3.67 o 
   5  10   5       10.05       13.83      1.97 o 
   6  10   5        3.62        0.78      1.75 o 
   7  10   5       18.37       26.38      3.96 o 
   8  10   5       11.75       14.79      2.21 o 
  -7  11   5      141.66      179.07      4.43 o 
  -6  11   5       12.81       10.19      1.86 o 
  -5  11   5       15.08       13.91      2.48 o 
  -4  11   5        0.21        2.21      2.08 o 
  -3  11   5       35.98       37.17      2.76 o 
  -2  11   5        6.77        5.87      2.08 o 
  -1  11   5       34.88       37.40      2.76 o 
   0  11   5       19.00       26.01      3.08 o 
   1  11   5       13.16        6.79      1.81 o 
   2  11   5        4.84        3.19      1.97 o 
   3  11   5        1.41        1.31      1.81 o 
   4  11   5       76.02       82.96      3.67 o 
   5  11   5       20.29       13.58      2.21 o 
   6  11   5       88.89       95.60      4.64 o 
  -3  12   5       14.24       15.42      2.48 o 
  -2  12   5       25.90       21.80      5.47 o 
  -1  12   5        0.00       -1.37      2.42 o 
   0  12   5        3.15        4.44      2.42 o 
   1  12   5        6.57       10.26      4.10 o 
   2  12   5       12.10       14.71      2.90 o 
 -16   0   6       10.72       16.41      4.10 o 
 -15   0   6       57.21       46.50      5.47 o 
 -14   0   6        0.27        0.00      2.74 o 
 -13   0   6       33.99       23.93      3.42 o 
 -12   0   6      831.55      819.77     22.64 o 
 -11   0   6     1668.46     1656.78     42.00 o 
 -10   0   6     1476.89     1460.92     20.79 o 
  -9   0   6      842.31      963.06     16.97 o 
  -8   0   6      667.66      678.65     10.29 o 
  -7   0   6      816.50      736.48     10.70 o 
  -6   0   6     4412.33     4225.77     57.61 o 
  -5   0   6       52.54       35.31      1.28 o 
  -4   0   6     2200.08     2166.13     29.91 o 
  -3   0   6      615.11      582.55      8.47 o 
  -1   0   6     7504.54     8106.09    109.45 o 
   0   0   6      965.68     1129.73     15.68 o 
   1   0   6     2674.43     2427.09     33.13 o 
   2   0   6      792.18      807.95     11.40 o 
   3   0   6     1612.39     1582.00     22.00 o 
   4   0   6      115.11      104.26      2.21 o 
   5   0   6      245.28      247.05      4.20 o 
   6   0   6      556.49      574.82      8.70 o 
   7   0   6      220.85      272.41      4.86 o 
   8   0   6       77.44       92.67      3.79 o 
   9   0   6     1002.18     1045.78     15.46 o 
  10   0   6      681.74      743.55     11.61 o 
  11   0   6        4.53        5.47      1.41 o 
  12   0   6        5.18        5.24      1.58 o 
  13   0   6      389.26      392.30     12.32 o 
  14   0   6      219.80      220.32      8.90 o 
 -16   1   6        8.25        8.64      2.74 o 
 -15   1   6       81.78       72.16      4.35 o 
 -14   1   6        0.02       -2.05      2.05 o 
 -13   1   6       70.56       62.99      3.87 o 
 -12   1   6      248.90      238.77      6.52 o 
 -11   1   6       43.94       36.87      1.66 o 
 -10   1   6       32.13       28.44      1.51 o 
  -9   1   6     1029.01     1028.69     11.67 o 
  -8   1   6      755.89      795.06      8.26 o 
  -7   1   6        1.71        6.16      1.44 o 
  -6   1   6      107.96       92.86      1.44 o 
  -5   1   6      484.89      488.19      5.12 o 
  -4   1   6       40.64       38.02      0.91 o 
  -3   1   6      338.61      340.82      3.73 o 
  -2   1   6    22917.39    23849.72    228.52 o 
  -1   1   6     6605.06     6938.70     66.33 o 
   0   1   6      212.81      194.40      2.26 o 
   1   1   6      300.48      309.83      3.35 o 
   2   1   6     3594.34     3301.54     31.89 o 
   3   1   6      258.54      258.84      2.97 o 
   4   1   6      515.53      519.52      5.51 o 
   5   1   6     1018.10      983.65     10.02 o 
   6   1   6      300.52      299.48      3.62 o 
   7   1   6      313.50      324.07      3.90 o 
   8   1   6      659.11      681.72      7.42 o 
   9   1   6       91.49       84.50      3.62 o 
  10   1   6      170.65      184.93      3.02 o 
  11   1   6       86.32       77.83      2.31 o 
  12   1   6      172.21      154.20      3.50 o 
  13   1   6       27.74       36.69      2.37 o 
  14   1   6       44.58       30.09      4.10 o 
  15   1   6       63.44       80.01      6.15 o 
 -16   2   6      122.53      133.48      5.55 o 
 -15   2   6        8.03       13.59      2.63 o 
 -14   2   6       41.84       35.36      3.12 o 
 -13   2   6      317.46      271.33      8.21 o 
 -12   2   6       88.80       74.57      3.01 o 
 -11   2   6        1.68       -1.03      1.03 o 
 -10   2   6     1546.22     1555.16     19.53 o 
  -9   2   6        2.27       -0.46      0.90 o 
  -8   2   6      833.06      790.91     10.38 o 
  -7   2   6     1350.38     1344.04     14.85 o 
  -6   2   6       25.03       32.66      1.14 o 
  -5   2   6      305.71      318.18      3.55 o 
  -4   2   6      982.33      889.12      8.95 o 
  -3   2   6     6320.28     6254.92     59.92 o 
  -2   2   6     3467.35     3348.38     35.51 o 
  -1   2   6     6876.82     7140.51     83.63 o 
   0   2   6      878.58      833.55      9.31 o 
   1   2   6     2250.06     2300.68     24.64 o 
   2   2   6     1989.91     2102.41     20.47 o 
   3   2   6      304.20      325.33      3.67 o 
   4   2   6     1097.19     1226.66     12.23 o 
   5   2   6     1551.47     1493.96     14.88 o 
   6   2   6       18.80       35.48      1.19 o 
   7   2   6       23.18       12.64      0.84 o 
   8   2   6       40.05       44.41      1.43 o 
   9   2   6      437.26      449.16      5.40 o 
  10   2   6       26.25       21.57      1.38 o 
  11   2   6        5.00        6.40      1.22 o 
  12   2   6      143.64      129.19      3.95 o 
  13   2   6        5.47        4.79      1.68 o 
  14   2   6        0.30        1.89      2.22 o 
  15   2   6        1.89        0.00      3.42 o 
 -16   3   6      135.11      129.88      5.55 o 
 -15   3   6        0.02       -0.84      2.14 o 
 -14   3   6        2.64        2.63      2.12 o 
 -13   3   6        4.89        1.82      1.58 o 
 -12   3   6        4.52        1.54      1.37 o 
 -11   3   6       13.06       14.41      2.28 o 
 -10   3   6      364.02      371.29      5.81 o 
  -9   3   6      201.45      202.68      5.04 o 
  -8   3   6     1479.28     1488.44     18.59 o 
  -7   3   6      241.69      229.63      3.93 o 
  -6   3   6     1388.71     1385.05     17.23 o 
  -5   3   6       63.16       80.61      2.96 o 
  -4   3   6     1102.34     1067.34     10.73 o 
  -3   3   6     3988.19     4013.23     38.70 o 
  -2   3   6      619.24      547.75      5.75 o 
  -1   3   6     3558.83     3339.04     32.24 o 
   0   3   6        7.22       10.79      0.59 o 
   1   3   6      776.36      878.09      8.88 o 
   2   3   6     2114.95     2180.60     21.34 o 
   3   3   6      263.62      255.40      3.15 o 
   4   3   6       60.99       58.64      1.61 o 
   5   3   6      580.51      633.54      6.81 o 
   6   3   6      235.62      218.28      2.92 o 
   7   3   6       17.25       14.30      0.91 o 
   8   3   6        0.88        0.78      0.83 o 
   9   3   6      806.78      844.22      9.99 o 
  10   3   6      257.62      288.67      5.63 o 
  11   3   6       22.88       28.18      2.08 o 
  12   3   6      137.80      136.60      3.95 o 
  13   3   6        4.59       -0.46      1.58 o 
  14   3   6        0.03       -0.83      1.68 o 
 -16   4   6       52.23       60.86      6.15 o 
 -15   4   6        9.76        8.89      1.97 o 
 -14   4   6       85.19       74.11      3.41 o 
 -13   4   6      358.21      390.62      6.67 o 
 -12   4   6      267.02      238.28      4.61 o 
 -11   4   6       90.35       87.08      2.81 o 
 -10   4   6      112.83       98.52      2.81 o 
  -9   4   6     1285.69     1267.08     16.33 o 
  -8   4   6      132.75      155.83      3.90 o 
  -7   4   6        6.94       10.81      1.28 o 
  -6   4   6     2115.70     2174.20     26.44 o 
  -5   4   6      162.40      180.50      2.37 o 
  -4   4   6     1469.85     1345.28     13.42 o 
  -3   4   6     2861.90     2916.62     28.33 o 
  -2   4   6       27.03       14.89      1.28 o 
  -1   4   6     1633.42     1725.58     17.02 o 
   0   4   6      371.66      391.84      4.37 o 
   1   4   6     3941.61     3990.03     38.56 o 
   2   4   6      129.53      130.51      1.90 o 
   3   4   6        0.29        0.68      0.71 o 
   4   4   6     3030.73     3145.99     30.65 o 
   5   4   6      218.09      190.89      2.69 o 
   6   4   6       12.25       11.05      0.87 o 
   7   4   6      156.35      163.33      2.79 o 
   8   4   6      130.03      144.55      3.08 o 
   9   4   6      875.77      834.68     11.15 o 
  10   4   6      321.73      328.44      6.58 o 
  11   4   6       25.13       32.52      2.37 o 
  12   4   6        0.40       -1.41      1.41 o 
  13   4   6       57.17       52.03      2.88 o 
  14   4   6      190.89      211.02      5.39 o 
 -15   5   6       43.82       42.55      3.01 o 
 -14   5   6       33.39       36.69      3.55 o 
 -13   5   6       28.69       26.80      2.05 o 
 -12   5   6        3.20        4.18      1.60 o 
 -11   5   6       18.61       17.76      1.71 o 
 -10   5   6       95.17       89.74      2.89 o 
  -9   5   6      290.67      299.19      5.20 o 
  -8   5   6       44.77       60.00      2.29 o 
  -7   5   6      182.98      173.31      3.58 o 
  -6   5   6      695.91      673.93      9.25 o 
  -5   5   6      622.54      688.79      9.25 o 
  -4   5   6      340.76      346.44      4.05 o 
  -3   5   6      179.28      191.51      2.75 o 
  -2   5   6     2254.24     2278.03     22.38 o 
  -1   5   6        0.19        0.41      0.66 o 
   0   5   6     1630.02     1696.91     16.90 o 
   1   5   6      146.02      134.01      2.01 o 
   2   5   6     1896.14     2065.35     20.40 o 
   3   5   6     1177.34     1117.01     11.42 o 
   4   5   6       35.99       43.05      1.33 o 
   5   5   6      674.26      637.98      7.04 o 
   6   5   6        0.02        3.79      1.69 o 
   7   5   6      108.34       89.43      2.47 o 
   8   5   6       28.67       37.85      1.78 o 
   9   5   6      113.56       90.02      3.28 o 
  10   5   6       76.27       67.93      3.17 o 
  11   5   6        7.75        7.08      1.68 o 
  12   5   6       26.14       30.47      2.48 o 
  13   5   6        0.52        0.91      1.97 o 
  14   5   6        5.89        8.73      2.08 o 
 -14   6   6        0.25        0.98      1.78 o 
 -13   6   6       59.65       64.65      2.98 o 
 -12   6   6        1.09        0.17      1.71 o 
 -11   6   6        5.04        0.87      1.51 o 
 -10   6   6      166.57      182.06      4.15 o 
  -9   6   6     1008.04     1044.08     14.07 o 
  -8   6   6       30.99       26.50      2.17 o 
  -7   6   6       31.31       30.61      1.78 o 
  -6   6   6      127.54      122.61      2.98 o 
  -5   6   6      910.71      954.88     12.60 o 
  -4   6   6     2076.87     2154.93     21.37 o 
  -3   6   6      624.34      624.85      6.74 o 
  -2   6   6      137.04      134.05      2.47 o 
  -1   6   6      258.94      245.34      3.18 o 
   0   6   6      520.73      560.76      6.24 o 
   1   6   6      719.57      725.93      7.74 o 
   2   6   6        4.18        5.65      0.87 o 
   3   6   6      194.14      188.98      2.78 o 
   4   6   6      848.57      873.10     10.25 o 
   5   6   6       62.26       66.29      1.89 o 
   6   6   6      209.51      197.84      4.52 o 
   7   6   6       22.65       27.56      1.72 o 
   8   6   6       56.10       54.87      2.76 o 
   9   6   6      237.36      239.74      5.39 o 
  10   6   6       46.46       54.95      2.76 o 
  11   6   6        1.69       -1.58      1.58 o 
  12   6   6        0.11       -0.32      1.81 o 
  13   6   6       28.79       25.05      2.61 o 
 -13   7   6       31.14       31.12      2.29 o 
 -12   7   6        1.63        2.74      1.71 o 
 -11   7   6        1.19        1.52      1.51 o 
 -10   7   6       77.42       68.57      2.64 o 
  -9   7   6      509.56      491.53      7.79 o 
  -8   7   6        0.08       -0.85      1.37 o 
  -7   7   6       20.44       24.95      1.97 o 
  -6   7   6      614.21      571.15      8.38 o 
  -5   7   6     1067.20     1075.57     14.07 o 
  -4   7   6       86.95       84.79      2.43 o 
  -3   7   6      495.95      531.17      6.09 o 
  -2   7   6        2.79        0.50      0.66 o 
  -1   7   6       22.93       25.56      1.08 o 
   0   7   6      529.54      528.29      6.00 o 
   1   7   6        1.56        1.68      0.76 o 
   2   7   6      338.99      342.25      4.36 o 
   3   7   6      173.56      179.62      3.17 o 
   4   7   6      127.47      112.17      2.50 o 
   5   7   6      766.00      737.11     10.11 o 
   6   7   6      668.15      613.05      8.74 o 
   7   7   6      416.78      390.64      7.37 o 
   8   7   6        1.95        0.00      1.58 o 
   9   7   6      191.15      174.99      4.60 o 
  10   7   6        8.76        7.90      2.33 o 
  11   7   6       16.17       17.46      2.99 o 
  12   7   6        9.84        8.61      2.08 o 
 -12   8   6        5.27        6.87      1.95 o 
 -11   8   6      141.50      146.39      3.92 o 
 -10   8   6      387.08      393.31      6.83 o 
  -9   8   6      107.79      114.96      3.32 o 
  -8   8   6       10.23       13.62      1.71 o 
  -7   8   6      300.16      278.27      7.31 o 
  -6   8   6      166.01      178.61      4.01 o 
  -5   8   6      267.92      252.77      4.59 o 
  -4   8   6       14.30       12.19      1.60 o 
  -3   8   6      447.54      438.43      6.73 o 
  -2   8   6        1.07       -1.01      1.01 o 
  -1   8   6      557.94      528.82      6.24 o 
   0   8   6      153.15      158.96      2.78 o 
   1   8   6        0.73        3.11      1.97 o 
   2   8   6      115.12      104.74      3.09 o 
   3   8   6      435.53      443.67      6.13 o 
   4   8   6      236.17      216.82      4.74 o 
   5   8   6       14.64       14.37      2.76 o 
   6   8   6      387.84      375.98      7.37 o 
   7   8   6       31.55       26.62      2.57 o 
   8   8   6       15.48       19.69      3.19 o 
   9   8   6       12.21       15.65      2.21 o 
  10   8   6       20.07       19.15      2.21 o 
  11   8   6        0.14       -1.81      1.81 o 
 -11   9   6        3.66        6.90      1.86 o 
 -10   9   6       28.09       34.09      2.29 o 
  -9   9   6       29.85       28.48      2.20 o 
  -8   9   6       18.30       14.63      1.86 o 
  -7   9   6       40.53       31.34      2.12 o 
  -6   9   6        0.68       -0.25      1.58 o 
  -5   9   6       20.76       17.14      1.78 o 
  -4   9   6       70.69       58.28      2.55 o 
  -3   9   6      617.35      645.89      9.41 o 
  -2   9   6        9.83        6.56      1.60 o 
  -1   9   6      370.94      340.67      5.80 o 
   0   9   6       94.09       82.80      2.45 o 
   1   9   6        0.03       -1.14      1.14 o 
   2   9   6        9.80        4.27      1.59 o 
   3   9   6      450.14      423.26      6.85 o 
   4   9   6      345.33      364.71      9.08 o 
   5   9   6        0.15        1.56      1.68 o 
   6   9   6        0.66       -1.97      1.97 o 
   7   9   6       13.41        7.07      1.88 o 
   8   9   6        1.69        2.15      1.68 o 
   9   9   6       16.65       20.12      3.61 o 
  10   9   6       13.30       14.58      2.21 o 
  -9  10   6      120.44      114.19      4.53 o 
  -8  10   6        0.04       -1.41      2.07 o 
  -7  10   6       74.03       77.70      2.98 o 
  -6  10   6        4.28        8.79      2.07 o 
  -5  10   6       14.57       14.34      1.86 o 
  -4  10   6      135.26      150.39      4.60 o 
  -3  10   6        2.37        6.79      2.89 o 
  -2  10   6        4.70        2.51      1.97 o 
  -1  10   6       11.08       11.49      2.06 o 
   0  10   6        0.83        1.20      1.37 o 
   1  10   6      127.18      155.82      3.84 o 
   2  10   6        8.03        9.91      2.17 o 
   3  10   6      107.54      104.06      3.98 o 
   4  10   6       91.63      101.21      6.28 o 
   5  10   6       35.25       31.13      2.48 o 
   6  10   6        0.26        0.84      1.97 o 
   7  10   6       28.24       26.77      2.48 o 
   8  10   6       20.15       15.40      2.37 o 
  -7  11   6        4.74        8.89      2.37 o 
  -6  11   6      185.02      203.23      5.65 o 
  -5  11   6       41.41       43.81      3.16 o 
  -4  11   6       50.55       54.28      3.16 o 
  -3  11   6      161.68      178.87      5.13 o 
  -2  11   6      308.77      341.79      7.37 o 
  -1  11   6      133.78      151.67      5.04 o 
   0  11   6       23.62       16.95      3.76 o 
   1  11   6       15.08       22.92      2.37 o 
   2  11   6        6.57        2.53      1.60 o 
   3  11   6       46.38       38.08      2.76 o 
   4  11   6      113.20      139.45      4.60 o 
   5  11   6        1.38       -0.24      3.28 o 
   6  11   6        3.34        0.91      1.97 o 
  -2  12   6        3.04        1.71      2.42 o 
  -1  12   6       35.97       37.42      3.38 o 
   0  12   6       66.62       99.70      4.84 o 
   1  12   6       34.11       31.46      4.79 o 
 -16   1   7        0.07        2.05      3.42 o 
 -15   1   7       35.49       41.60      3.38 o 
 -14   1   7        0.20        1.37      2.42 o 
 -13   1   7       14.95       18.68      5.13 o 
 -12   1   7       22.65       21.88      3.42 o 
 -11   1   7       12.07        9.94      1.58 o 
 -10   1   7       41.01       43.06      1.86 o 
  -9   1   7       44.13       56.90      1.73 o 
  -8   1   7     1121.44     1063.34     10.80 o 
  -7   1   7     1118.00     1177.77     11.89 o 
  -6   1   7       93.45       95.65      1.57 o 
  -5   1   7     3216.76     3071.25     29.79 o 
  -4   1   7        1.51        0.68      0.61 o 
  -3   1   7     6560.63     6345.87     60.74 o 
  -2   1   7      251.30      287.66      3.26 o 
  -1   1   7     3677.44     3676.94     35.37 o 
   0   1   7      199.87      178.74      2.13 o 
   1   1   7      392.91      335.73      3.76 o 
   2   1   7     3709.14     3674.57     35.50 o 
   3   1   7     2921.63     2936.38     29.62 o 
   4   1   7      601.04      645.70      6.80 o 
   5   1   7      818.08      846.34      8.73 o 
   6   1   7      412.75      462.16      5.22 o 
   7   1   7       34.87       35.94      1.19 o 
   8   1   7      100.90      105.36      2.04 o 
   9   1   7      554.69      599.13      6.85 o 
  10   1   7      358.40      329.96      4.33 o 
  11   1   7      648.77      601.01      6.99 o 
  12   1   7        0.54        1.20      1.37 o 
  13   1   7       17.19       20.31      1.97 o 
  14   1   7        4.37        2.74      3.42 o 
 -16   2   7        5.25        5.47      2.63 o 
 -15   2   7        2.72        4.10      2.42 o 
 -14   2   7      128.07      117.66      6.84 o 
 -13   2   7        4.79        0.34      1.93 o 
 -12   2   7      203.91      174.74      4.35 o 
 -11   2   7       17.52       20.24      1.43 o 
 -10   2   7        1.15       -0.18      1.09 o 
  -9   2   7      533.41      494.42      7.11 o 
  -8   2   7       16.87       22.13      1.37 o 
  -7   2   7      196.12      168.79      2.59 o 
  -6   2   7      542.09      519.35      5.53 o 
  -5   2   7        5.28        2.61      1.10 o 
  -4   2   7      977.29      947.18      9.60 o 
  -3   2   7      130.60      117.07      2.19 o 
  -2   2   7     2162.34     2020.88     19.74 o 
  -1   2   7     3517.67     3310.43     57.41 o 
   0   2   7      914.79      855.93      9.61 o 
   1   2   7      491.68      539.35      6.32 o 
   2   2   7       68.33       70.10      1.45 o 
   3   2   7     1307.52     1292.59     12.85 o 
   4   2   7      243.21      224.68      2.82 o 
   5   2   7       81.09      121.81      1.93 o 
   6   2   7     1148.48     1059.26     11.86 o 
   7   2   7        3.41        1.87      0.66 o 
   8   2   7        4.63        6.24      0.84 o 
   9   2   7       81.73       94.59      2.08 o 
  10   2   7      618.62      624.21      8.82 o 
  11   2   7        7.81       10.16      1.43 o 
  12   2   7        2.29        1.60      1.58 o 
  13   2   7      159.08      151.72      4.20 o 
  14   2   7       65.24       65.54      3.28 o 
 -16   3   7       48.45       60.82      9.92 o 
 -15   3   7       26.74       21.88      4.10 o 
 -14   3   7        6.29        3.63      1.81 o 
 -13   3   7      133.88      128.62      3.95 o 
 -12   3   7      255.70      241.70      6.32 o 
 -11   3   7      270.11      256.59      4.61 o 
 -10   3   7        2.20        0.68      1.03 o 
  -9   3   7      450.04      437.38      6.59 o 
  -8   3   7       65.81       76.15      2.29 o 
  -7   3   7        6.21        3.61      1.00 o 
  -6   3   7      843.77      853.97      9.81 o 
  -5   3   7     1948.33     2029.44     21.78 o 
  -4   3   7       98.63      107.62      1.85 o 
  -3   3   7      680.62      793.96      8.08 o 
  -2   3   7      553.89      513.56      5.45 o 
  -1   3   7     5861.27     6110.40     58.66 o 
   0   3   7        3.07        0.78      0.47 o 
   1   3   7      183.85      230.75      3.17 o 
   3   3   7        2.06        6.92      0.78 o 
   4   3   7      580.73      546.92      5.90 o 
   5   3   7     3618.13     4019.12     38.98 o 
   6   3   7        0.52        0.87      0.66 o 
   7   3   7       10.03       21.06      1.07 o 
   8   3   7       31.55       30.61      1.45 o 
   9   3   7      163.58      158.34      3.32 o 
  10   3   7       16.11       17.55      1.60 o 
  11   3   7        1.92        7.42      1.81 o 
  12   3   7        0.68        0.00      1.58 o 
  13   3   7      137.95      130.36      4.20 o 
  14   3   7       19.92       25.46      2.37 o 
 -15   4   7       74.36       79.80      4.58 o 
 -14   4   7      104.07      101.22      3.80 o 
 -13   4   7       31.96       40.61      2.74 o 
 -12   4   7       25.30       26.00      1.88 o 
 -11   4   7       29.22       32.68      1.95 o 
 -10   4   7      554.72      575.93      8.39 o 
  -9   4   7      394.70      414.38      6.33 o 
  -8   4   7      460.24      449.47      6.76 o 
  -7   4   7      776.00      824.89     10.97 o 
  -6   4   7      918.57     1003.74     12.97 o 
  -5   4   7       72.38       72.40      1.87 o 
  -4   4   7      449.47      535.41      5.86 o 
  -3   4   7      294.48      305.80      3.60 o 
  -2   4   7     1306.28     1376.25     13.74 o 
  -1   4   7     4435.96     4595.58     44.30 o 
   0   4   7     1275.68     1415.44     14.06 o 
   1   4   7     3347.96     3514.40     34.09 o 
   2   4   7      164.00      121.65      1.82 o 
   3   4   7      126.63      143.08      2.10 o 
   4   4   7      377.39      380.06      4.86 o 
   5   4   7       30.39       27.81      1.24 o 
   6   4   7        0.65        0.05      0.69 o 
   7   4   7       94.24       97.56      2.19 o 
   8   4   7      731.43      743.79     10.11 o 
   9   4   7       49.04       36.87      1.86 o 
  10   4   7       35.55       36.95      2.21 o 
  11   4   7       46.30       40.62      2.37 o 
  12   4   7       34.70       38.29      2.61 o 
  13   4   7       10.39        8.21      1.97 o 
  14   4   7        0.01        1.10      1.87 o 
 -15   5   7       38.30       55.30      3.41 o 
 -14   5   7       17.69       20.29      1.95 o 
 -13   5   7       14.54       11.03      1.71 o 
 -12   5   7       11.50        9.24      1.60 o 
 -11   5   7       26.52       22.58      1.88 o 
 -10   5   7      400.10      376.76      6.23 o 
  -9   5   7        2.03        1.00      1.25 o 
  -8   5   7     1326.19     1293.51     16.50 o 
  -7   5   7      187.17      167.22      3.47 o 
  -6   5   7      736.23      736.40     11.09 o 
  -5   5   7      183.02      170.94      3.33 o 
  -4   5   7        1.83        1.09      0.66 o 
  -3   5   7        0.37       -0.16      0.59 o 
  -2   5   7      243.68      303.02      3.71 o 
  -1   5   7      167.70      204.00      2.77 o 
   0   5   7      228.30      189.76      2.58 o 
   1   5   7      263.37      236.60      3.03 o 
   2   5   7        9.07        2.01      0.66 o 
   3   5   7      828.66      823.14      8.68 o 
   4   5   7       92.52      104.13      2.25 o 
   5   5   7      792.78      830.42      9.82 o 
   6   5   7        9.79       14.23      1.07 o 
   7   5   7       19.73       17.64      1.14 o 
   8   5   7      563.32      552.61      8.05 o 
   9   5   7      303.79      308.93      6.18 o 
  10   5   7      323.95      321.96      6.58 o 
  11   5   7        8.42        4.05      1.68 o 
  12   5   7       55.05       48.37      3.50 o 
  13   5   7      198.53      210.19      5.53 o 
 -14   6   7      126.92      121.96      3.92 o 
 -13   6   7      124.71      157.03      4.34 o 
 -12   6   7       10.71        9.79      1.78 o 
 -11   6   7       95.50       91.53      3.15 o 
 -10   6   7       16.90       10.80      1.60 o 
  -9   6   7       29.67       33.53      2.01 o 
  -8   6   7     1539.57     1459.04     18.74 o 
  -7   6   7      373.29      352.75      5.81 o 
  -6   6   7      685.29      681.33      9.42 o 
  -5   6   7      393.93      425.54      6.39 o 
  -4   6   7       11.77       14.27      1.58 o 
  -3   6   7      118.40      135.12      2.18 o 
  -2   6   7      158.14      170.86      2.58 o 
  -1   6   7     1640.64     1633.68     16.46 o 
   0   6   7       85.71       95.99      1.85 o 
   1   6   7       31.69       27.49      1.05 o 
   2   6   7      176.94      199.27      2.86 o 
   3   6   7        0.01        2.74      0.92 o 
   4   6   7       30.74       30.93      1.38 o 
   5   6   7      738.10      725.45      8.77 o 
   6   6   7      261.42      255.49      4.61 o 
   7   6   7      466.06      440.17      6.67 o 
   8   6   7      284.25      251.49      5.53 o 
   9   6   7      211.15      193.97      4.86 o 
  10   6   7        3.55        1.37      1.58 o 
  11   6   7        1.14       -1.47      1.68 o 
  12   6   7       86.63       92.84      3.67 o 
  13   6   7       22.06       18.33      2.87 o 
 -13   7   7        9.42        6.21      1.78 o 
 -12   7   7       37.34       29.96      2.20 o 
 -11   7   7       83.90       81.80      4.15 o 
 -10   7   7        0.35        1.73      1.60 o 
  -9   7   7       42.99       37.67      2.20 o 
  -8   7   7      142.59      159.61      3.74 o 
  -7   7   7       96.76       83.86      2.70 o 
  -6   7   7      302.51      258.45      4.70 o 
  -5   7   7       67.54       72.86      2.36 o 
  -4   7   7      973.70      948.51     12.60 o 
  -3   7   7      300.67      294.12      4.32 o 
  -2   7   7      403.88      402.74      4.87 o 
  -1   7   7       85.11       87.67      1.83 o 
   0   7   7      115.79      112.76      2.18 o 
   1   7   7       61.09       69.43      2.29 o 
   2   7   7        6.38        2.32      1.01 o 
   3   7   7      302.13      271.70      4.29 o 
   4   7   7       31.20       22.64      1.65 o 
   5   7   7       27.59       23.50      1.71 o 
   6   7   7        2.82        0.68      1.25 o 
   7   7   7      144.40      141.04      4.07 o 
   8   7   7       60.44       47.89      5.48 o 
   9   7   7       24.06       26.38      2.21 o 
  10   7   7        3.82        2.26      1.81 o 
  11   7   7      201.07      194.10      5.14 o 
  12   7   7        2.85        1.14      1.97 o 
 -12   8   7       63.37       63.41      3.16 o 
 -11   8   7        0.01       -0.24      1.60 o 
 -10   8   7       41.34       35.44      2.29 o 
  -9   8   7        5.39        5.64      1.71 o 
  -8   8   7       79.57       77.69      2.78 o 
  -7   8   7       23.23       17.01      1.95 o 
  -6   8   7      975.07      918.15     12.59 o 
  -5   8   7       45.17       52.22      2.36 o 
  -4   8   7      227.14      248.50      4.66 o 
  -3   8   7       35.61       30.98      1.72 o 
  -2   8   7      107.04      109.96      2.53 o 
  -1   8   7       25.87       18.04      1.38 o 
   0   8   7      179.22      185.91      3.76 o 
   1   8   7       18.01       21.73      1.32 o 
   2   8   7      624.66      597.38      7.66 o 
   3   8   7       56.89       61.41      2.25 o 
   4   8   7        9.41        6.36      1.84 o 
   5   8   7       13.61       13.77      2.27 o 
   6   8   7        0.47        1.91      1.41 o 
   7   8   7      106.81      105.88      3.55 o 
   8   8   7       11.17        9.24      1.85 o 
   9   8   7       17.98       15.17      2.08 o 
  10   8   7        1.98       -0.10      2.07 o 
  11   8   7        0.06       -1.68      1.68 o 
 -11   9   7        5.86        2.82      1.78 o 
 -10   9   7       71.70       66.94      2.98 o 
  -9   9   7       23.86       33.00      2.29 o 
  -8   9   7       11.97       11.81      1.78 o 
  -7   9   7       20.99       19.82      1.95 o 
  -6   9   7        7.41        2.02      1.43 o 
  -5   9   7      359.38      360.94      6.31 o 
  -4   9   7      232.77      247.98      5.83 o 
  -3   9   7       10.58       21.92      2.21 o 
  -2   9   7     1081.03     1084.63     16.91 o 
  -1   9   7       67.10       67.41      2.64 o 
   0   9   7      381.42      391.09      5.69 o 
   1   9   7        2.01       -1.22      1.22 o 
   2   9   7        4.23        2.91      1.48 o 
   3   9   7       77.87       98.29      4.60 o 
   4   9   7       91.08       82.63      2.81 o 
   5   9   7       58.04       42.89      2.61 o 
   6   9   7        2.27       -0.63      1.68 o 
   7   9   7        0.63       -0.93      1.68 o 
   8   9   7      151.63      157.65      5.09 o 
   9   9   7        8.15        9.43      2.08 o 
  -9  10   7       12.10        9.77      1.86 o 
  -8  10   7        3.14        2.76      1.78 o 
  -7  10   7        3.50        6.87      1.78 o 
  -6  10   7        2.64        1.82      1.97 o 
  -5  10   7       18.35       24.68      3.37 o 
  -4  10   7        7.03        6.84      1.97 o 
  -3  10   7        6.87       10.81      1.97 o 
  -2  10   7       10.24       12.79      1.97 o 
  -1  10   7        1.24       -1.61      1.61 o 
   0  10   7      389.68      435.73      7.10 o 
   1  10   7      123.88      120.82      4.44 o 
   2  10   7      162.27      165.68      4.84 o 
   3  10   7       77.13       88.18      2.98 o 
   4  10   7      365.62      387.01      7.77 o 
   5  10   7       36.20       39.69      2.76 o 
   6  10   7       61.35       52.06      3.01 o 
   7  10   7       10.80       10.17      2.08 o 
  -7  11   7        4.28        7.98      2.37 o 
  -6  11   7       64.12       71.08      3.80 o 
  -5  11   7        6.60        4.87      2.88 o 
  -4  11   7        1.37        5.70      1.97 o 
  -3  11   7       48.15       31.57      2.76 o 
  -2  11   7       39.70       40.83      4.08 o 
  -1  11   7        1.12        3.65      1.97 o 
   0  11   7        0.82        0.00      2.42 o 
   1  11   7       39.58       34.02      2.48 o 
   2  11   7       31.77       45.11      3.54 o 
   3  11   7        0.06        0.58      1.81 o 
   4  11   7      179.46      206.43      6.57 o 
   5  11   7       42.48       51.55      3.12 o 
 -16   0   8      438.77      441.62     15.06 o 
 -15   0   8       12.53       22.56      4.10 o 
 -14   0   8        3.51        0.00      3.42 o 
 -13   0   8        0.09        1.37      2.74 o 
 -12   0   8     1293.88     1290.52     33.67 o 
 -11   0   8      348.33      317.72     10.96 o 
 -10   0   8       26.19       23.75      3.42 o 
  -9   0   8       77.04       80.68      2.30 o 
  -8   0   8     1432.45     1504.83     21.53 o 
  -7   0   8     2055.30     2135.36     29.82 o 
  -6   0   8      962.62      907.92     13.22 o 
  -5   0   8     6447.00     6198.81     84.05 o 
  -4   0   8     1499.67     1444.70     20.22 o 
  -3   0   8    35814.15    39852.52    540.06 o 
  -2   0   8     3509.76     3649.82     49.85 o 
   0   0   8     8325.55     8583.07    127.99 o 
   1   0   8     3009.68     2970.86     40.69 o 
   2   0   8     3826.03     3862.94     52.64 o 
   3   0   8      369.83      456.08      6.98 o 
   4   0   8     2008.28     1980.85     27.57 o 
   5   0   8        1.62        1.60      0.79 o 
   6   0   8     1677.09     1780.06     25.08 o 
   7   0   8      148.95      118.56      2.88 o 
   8   0   8     1181.48     1253.60     18.25 o 
   9   0   8     2030.95     1971.24     27.99 o 
  10   0   8      732.64      769.87     12.14 o 
  11   0   8      158.43      161.38      4.07 o 
  12   0   8        9.67       17.22      2.14 o 
  13   0   8       27.50       21.88      4.10 o 
 -16   1   8        2.51        6.78      2.63 o 
 -15   1   8        0.74       -0.76      2.14 o 
 -14   1   8       70.55       76.45      7.52 o 
 -13   1   8       54.24       37.19      5.13 o 
 -12   1   8        0.30        2.74      3.42 o 
 -11   1   8       28.80       23.72      1.81 o 
 -10   1   8        0.36       -0.90      0.90 o 
  -9   1   8      362.18      382.42      5.13 o 
  -8   1   8       79.98       81.11      1.73 o 
  -7   1   8     1839.89     1828.64     19.83 o 
  -6   1   8      382.72      409.24      4.56 o 
  -5   1   8       32.61       19.41      0.84 o 
  -4   1   8       24.26       23.78      0.87 o 
  -3   1   8       97.31       93.87      1.55 o 
  -2   1   8      221.87      272.41      3.16 o 
  -1   1   8       87.27       78.17      1.34 o 
   0   1   8      326.06      308.13      3.48 o 
   1   1   8     3261.19     3348.66     32.39 o 
   2   1   8        5.13        9.37      0.48 o 
   3   1   8      105.59      109.58      1.66 o 
   4   1   8      470.21      522.14      5.67 o 
   5   1   8       12.81       14.53      1.18 o 
   6   1   8     2253.38     2293.16     22.63 o 
   7   1   8      413.28      431.84      4.98 o 
   8   1   8      411.84      378.07      4.61 o 
   9   1   8        6.27        3.03      0.95 o 
  10   1   8        5.54        6.90      1.22 o 
  11   1   8      483.67      512.05      6.86 o 
  12   1   8       11.85       13.61      2.07 o 
  13   1   8        7.31        4.72      2.08 o 
 -16   2   8       12.60       20.32      2.90 o 
 -15   2   8      195.07      183.15      6.03 o 
 -14   2   8       10.68       15.04      3.42 o 
 -13   2   8       18.47       14.77      2.42 o 
 -12   2   8       23.25       23.10      2.08 o 
 -11   2   8       10.60       10.63      1.25 o 
 -10   2   8      428.51      407.53      7.23 o 
  -9   2   8      246.01      223.14      4.05 o 
  -8   2   8       35.53       48.85      1.86 o 
  -7   2   8       28.39       32.15      1.02 o 
  -6   2   8      102.60      113.29      1.80 o 
  -5   2   8      269.87      335.58      3.89 o 
  -4   2   8       11.80       18.32      1.04 o 
  -3   2   8      782.30      783.88      8.04 o 
  -2   2   8      966.68      937.94      9.51 o 
  -1   2   8      820.38      803.19      8.19 o 
   0   2   8     1846.87     1883.72     22.79 o 
   1   2   8     1604.02     1840.60     19.92 o 
   2   2   8      106.11      118.56      2.00 o 
   3   2   8        7.70        2.69      0.51 o 
   4   2   8      128.58      125.41      1.85 o 
   5   2   8     1185.27     1263.31     12.78 o 
   6   2   8      102.53       87.25      1.77 o 
   7   2   8      121.57      120.13      2.08 o 
   8   2   8      696.63      712.47      8.71 o 
   9   2   8      402.96      436.97      5.94 o 
  10   2   8       68.65       54.45      2.07 o 
  11   2   8        0.08        0.84      1.25 o 
  12   2   8       25.58       27.23      2.71 o 
  13   2   8        5.65        2.98      1.68 o 
  14   2   8       12.97       14.26      2.08 o 
 -16   3   8      158.67      168.93      7.18 o 
 -15   3   8       37.85       40.76      3.38 o 
 -14   3   8       37.46       46.66      3.38 o 
 -13   3   8       32.16       29.67      5.54 o 
 -12   3   8      880.95      913.12     12.42 o 
 -11   3   8       70.36       73.38      2.64 o 
 -10   3   8       13.26        9.75      1.83 o 
  -9   3   8       52.10       41.67      1.95 o 
  -8   3   8        6.19        9.53      1.16 o 
  -7   3   8      129.07      122.34      2.74 o 
  -6   3   8       17.44       13.00      0.82 o 
  -5   3   8     1850.18     1848.82     18.20 o 
  -4   3   8        1.64        1.31      0.51 o 
  -3   3   8     1649.61     1846.66     18.19 o 
  -2   3   8     5437.53     5571.91     53.48 o 
  -1   3   8      255.27      289.54      3.39 o 
   0   3   8      530.94      556.08      6.56 o 
   1   3   8     2232.50     2248.12     24.26 o 
   2   3   8     1087.89     1152.55     12.87 o 
   3   3   8        7.07        4.37      0.69 o 
   4   3   8       12.45       23.45      0.87 o 
   5   3   8     3754.98     3801.87     40.70 o 
   6   3   8      766.94      834.34      9.82 o 
   7   3   8       55.59       47.99      1.86 o 
   8   3   8       52.90       51.94      1.89 o 
   9   3   8      308.80      294.02      5.12 o 
  10   3   8      473.12      475.91      7.26 o 
  11   3   8      162.72      179.24      4.60 o 
  12   3   8       53.64       67.63      3.01 o 
  13   3   8        0.20       -1.58      1.58 o 
  14   3   8       31.36       29.51      2.48 o 
 -15   4   8       22.78       20.40      3.12 o 
 -14   4   8       20.31       18.21      3.16 o 
 -13   4   8        8.05        9.64      1.60 o 
 -12   4   8      145.33      144.52      3.67 o 
 -11   4   8       41.91       44.41      2.20 o 
 -10   4   8      894.85      823.32     11.23 o 
  -9   4   8      350.95      351.34      5.64 o 
  -8   4   8     3028.35     3013.39     36.47 o 
  -7   4   8      454.10      409.41      6.08 o 
  -6   4   8      200.29      228.00      4.01 o 
  -5   4   8       47.15       50.08      1.92 o 
  -4   4   8       73.64       54.12      2.41 o 
  -3   4   8     3373.40     3224.62     31.31 o 
  -2   4   8      118.80      118.56      1.95 o 
  -1   4   8       32.76       29.00      1.00 o 
   0   4   8     1108.24     1042.97     10.67 o 
   1   4   8      536.69      471.17      5.23 o 
   2   4   8       31.20       29.47      1.22 o 
   3   4   8     1130.05     1193.38     13.47 o 
   4   4   8      553.81      546.94      6.75 o 
   5   4   8     1129.46     1179.52     13.40 o 
   6   4   8        3.44        7.31      0.96 o 
   7   4   8      133.43      122.97      2.62 o 
   8   4   8       93.16      101.60      2.81 o 
   9   4   8        5.24        5.15      1.43 o 
  10   4   8       80.51       87.44      3.28 o 
  11   4   8        5.43        4.56      1.58 o 
  12   4   8        4.24        4.37      2.64 o 
  13   4   8       33.87       43.68      2.76 o 
 -15   5   8       67.23       78.95      3.80 o 
 -14   5   8      284.25      261.51      7.08 o 
 -13   5   8       11.53        7.70      1.73 o 
 -12   5   8       34.17       39.30      2.57 o 
 -11   5   8        5.32        2.39      1.68 o 
 -10   5   8      170.31      164.95      3.82 o 
  -9   5   8       95.55       81.02      3.84 o 
  -8   5   8       15.91       16.89      1.60 o 
  -7   5   8      251.44      234.32      4.36 o 
  -6   5   8        0.04       -1.03      1.03 o 
  -5   5   8      560.85      546.84      7.70 o 
  -4   5   8      994.82     1065.72     10.97 o 
  -3   5   8       80.52      104.46      1.83 o 
  -2   5   8       25.06       30.01      1.27 o 
  -1   5   8       31.85       33.29      1.11 o 
   0   5   8      114.76      100.23      1.75 o 
   1   5   8      224.87      225.63      2.99 o 
   2   5   8       55.23       66.03      1.89 o 
   3   5   8      193.88      189.55      3.12 o 
   4   5   8      223.37      215.92      3.42 o 
   5   5   8      370.96      417.34      5.93 o 
   6   5   8        0.90        0.41      0.92 o 
   7   5   8       26.28       22.86      1.41 o 
   8   5   8      150.21      170.11      3.65 o 
   9   5   8      132.61      130.72      5.17 o 
  10   5   8        9.87        4.56      1.58 o 
  11   5   8       41.61       43.14      2.61 o 
  12   5   8        0.47        0.39      1.68 o 
  13   5   8       44.75       40.65      2.88 o 
 -14   6   8       40.35       37.67      2.55 o 
 -13   6   8        9.88       18.54      2.20 o 
 -12   6   8      250.65      254.44      5.12 o 
 -11   6   8       14.11       10.93      1.71 o 
 -10   6   8       28.81       35.66      2.17 o 
  -9   6   8      264.89      286.62      5.19 o 
  -8   6   8     2120.10     2105.51     26.11 o 
  -7   6   8        0.05       -1.21      1.25 o 
  -6   6   8       22.55       23.14      1.60 o 
  -5   6   8      157.10      159.97      3.33 o 
  -4   6   8       19.58       19.28      1.25 o 
  -3   6   8       52.30       54.03      1.84 o 
  -2   6   8      230.32      218.65      3.04 o 
  -1   6   8      214.20      221.84      3.07 o 
   0   6   8      398.05      385.16      4.60 o 
   1   6   8      553.85      483.70      6.25 o 
   2   6   8        1.17        1.78      0.92 o 
   3   6   8       84.89       87.92      2.14 o 
   4   6   8       81.00       86.80      3.29 o 
   5   6   8        0.50        0.55      0.92 o 
   6   6   8       66.82       59.51      3.16 o 
   7   6   8       90.87       96.54      3.43 o 
   8   6   8      183.61      173.86      4.60 o 
   9   6   8      250.77      252.99      5.79 o 
  10   6   8       29.34       36.28      2.48 o 
  11   6   8       47.66       42.74      2.88 o 
  12   6   8       76.72       60.71      3.28 o 
 -13   7   8       12.85        8.56      1.95 o 
 -12   7   8      221.00      211.29      5.63 o 
 -11   7   8        2.51       -1.33      1.51 o 
 -10   7   8       32.76       27.77      2.12 o 
  -9   7   8       23.73       32.05      3.16 o 
  -8   7   8      743.34      756.93     11.18 o 
  -7   7   8        0.30        0.29      1.43 o 
  -6   7   8       15.33       17.55      1.60 o 
  -5   7   8      181.68      179.24      3.82 o 
  -4   7   8      284.12      280.72      5.34 o 
  -3   7   8        1.10        0.24      0.99 o 
  -2   7   8      399.96      391.41      6.26 o 
  -1   7   8      207.51      204.59      3.40 o 
   0   7   8       12.38       16.03      1.22 o 
   1   7   8       18.24       21.54      1.68 o 
   2   7   8      174.52      179.10      3.27 o 
   3   7   8      448.00      451.61      6.13 o 
   4   7   8       80.06       84.85      2.25 o 
   5   7   8       72.64       60.71      2.39 o 
   6   7   8        0.19       -0.24      1.16 o 
   7   7   8        2.16        0.55      1.41 o 
   8   7   8       70.29       56.58      2.88 o 
   9   7   8        6.34        4.54      1.68 o 
  10   7   8       60.43       56.90      3.01 o 
  11   7   8       77.85       94.80      3.80 o 
 -12   8   8       19.15       20.19      2.12 o 
 -11   8   8       50.94       61.33      2.89 o 
 -10   8   8       43.43       42.30      2.43 o 
  -9   8   8       16.16       17.64      1.78 o 
  -8   8   8        4.81        3.46      1.51 o 
  -7   8   8      122.72       96.22      2.98 o 
  -6   8   8       29.15       22.09      1.97 o 
  -5   8   8      207.79      208.97      4.31 o 
  -4   8   8      319.69      307.97      7.11 o 
  -3   8   8       22.17       32.83      2.37 o 
  -2   8   8        1.20        6.13      1.25 o 
  -1   8   8      518.24      519.60      7.70 o 
   0   8   8      248.08      238.13      3.96 o 
   1   8   8        1.02        0.42      1.01 o 
   2   8   8      308.54      284.74      4.53 o 
   3   8   8      778.46      739.62      9.20 o 
   4   8   8       74.81       63.83      2.55 o 
   5   8   8       29.07       27.31      1.86 o 
   6   8   8      183.64      176.85      3.84 o 
   7   8   8      209.07      213.86      5.14 o 
   8   8   8        3.43        0.91      1.58 o 
   9   8   8      147.41      133.30      4.20 o 
  10   8   8       41.73       46.03      3.01 o 
 -11   9   8        6.51        8.56      1.95 o 
 -10   9   8      155.36      157.55      4.16 o 
  -9   9   8       24.21       32.37      2.76 o 
  -8   9   8        5.40        8.80      1.78 o 
  -7   9   8       22.68       25.90      1.95 o 
  -6   9   8        1.33       -0.72      1.51 o 
  -5   9   8       21.63       21.30      2.37 o 
  -4   9   8       27.94       14.41      2.21 o 
  -3   9   8      299.88      279.27      6.32 o 
  -2   9   8       30.28       22.67      2.21 o 
  -1   9   8       11.05        6.45      1.78 o 
   0   9   8       23.13       28.96      1.69 o 
   1   9   8      522.63      484.57      7.81 o 
   2   9   8      360.41      343.97      5.26 o 
   3   9   8       59.98       66.60      2.74 o 
   4   9   8        0.02        0.00      1.37 o 
   5   9   8      100.46       97.34      3.15 o 
   6   9   8       83.73       87.15      3.55 o 
   7   9   8      127.54      144.47      4.46 o 
   8   9   8        5.65        6.47      1.81 o 
   9   9   8       37.56       39.15      2.76 o 
  -9  10   8       21.65       26.57      2.29 o 
  -8  10   8        2.27        5.47      2.42 o 
  -7  10   8        0.05        2.05      1.97 o 
  -6  10   8       92.71       93.06      3.80 o 
  -5  10   8        6.84       11.38      3.33 o 
  -4  10   8        0.14       -1.81      1.81 o 
  -3  10   8      115.32      110.16      4.20 o 
  -2  10   8        1.14        3.37      1.81 o 
  -1  10   8        1.06       -0.29      1.68 o 
   0  10   8        1.13        2.41      1.43 o 
   1  10   8      236.58      260.25      5.04 o 
   2  10   8        0.13       -1.37      1.37 o 
   3  10   8        0.85        1.69      1.60 o 
   4  10   8       18.50       11.54      2.08 o 
   5  10   8      198.00      190.24      5.26 o 
   6  10   8       34.65       33.36      2.76 o 
   7  10   8        0.07        0.26      1.81 o 
  -6  11   8       20.58       32.78      2.88 o 
  -5  11   8        1.33       -0.21      3.43 o 
  -4  11   8        1.92        7.40      2.08 o 
  -3  11   8        1.30        5.93      1.97 o 
  -2  11   8       15.71       24.95      2.48 o 
  -1  11   8       46.31       44.83      3.01 o 
   0  11   8        4.52        2.74      3.42 o 
   1  11   8       47.70       51.06      3.60 o 
   2  11   8       33.56       29.69      2.61 o 
   3  11   8       23.03       23.97      2.37 o 
   4  11   8       34.32       32.13      2.61 o 
 -16   1   9       12.80        6.84      4.10 o 
 -15   1   9       73.69       76.95      4.35 o 
 -14   1   9       62.13       65.31      3.87 o 
 -13   1   9      504.53      463.05     15.07 o 
 -12   1   9      424.78      413.04      9.69 o 
 -11   1   9      292.50      276.75      5.79 o 
 -10   1   9      510.16      510.50      7.35 o 
  -9   1   9     2684.24     2721.55     29.41 o 
  -8   1   9     1288.71     1286.96     14.27 o 
  -7   1   9       26.34       27.76      1.14 o 
  -6   1   9     1003.82     1037.29     10.62 o 
  -5   1   9       46.79       49.36      1.19 o 
  -4   1   9      670.53      641.66      6.77 o 
  -3   1   9     3402.48     3444.09     33.31 o 
  -2   1   9     1839.62     2051.78     20.09 o 
  -1   1   9      663.92      743.74      7.89 o 
   0   1   9      693.67      864.76      8.83 o 
   1   1   9        0.27        2.54      0.39 o 
   2   1   9        1.89        2.26      0.41 o 
   3   1   9       91.20       81.60      2.09 o 
   4   1   9     1507.65     1512.71     15.14 o 
   5   1   9     1450.66     1406.81     14.15 o 
   6   1   9      353.32      383.53      4.50 o 
   7   1   9       78.80       74.99      1.69 o 
   8   1   9     1306.03     1298.09     14.82 o 
   9   1   9      650.65      707.12      8.70 o 
  10   1   9     1043.65      982.63     11.72 o 
  11   1   9      358.13      362.72      5.38 o 
  12   1   9       33.14       36.81      2.87 o 
  13   1   9      216.16      249.42      7.00 o 
 -16   2   9       22.95       21.31      3.08 o 
 -15   2   9       11.78        9.91      2.42 o 
 -14   2   9      107.35      115.34      4.84 o 
 -13   2   9      375.61      348.18      8.71 o 
 -12   2   9       29.05       32.45      2.37 o 
 -11   2   9       21.03       25.15      1.68 o 
 -10   2   9      349.52      328.18      5.39 o 
  -9   2   9        5.78        6.89      1.25 o 
  -8   2   9      384.08      372.20      6.26 o 
  -7   2   9        0.31        1.80      0.82 o 
  -6   2   9     1445.82     1419.97     14.20 o 
  -5   2   9      225.22      228.47      2.86 o 
  -4   2   9      127.84       98.52      1.89 o 
  -3   2   9     2470.75     2624.43     25.63 o 
  -2   2   9     1029.29     1080.94     10.95 o 
  -1   2   9     2311.82     2399.87     23.39 o 
   0   2   9      484.20      574.63      7.62 o 
   1   2   9      207.40      184.08      2.74 o 
   2   2   9        1.27        6.78      1.30 o 
   3   2   9      863.37      871.73      9.01 o 
   4   2   9        7.95        9.79      1.07 o 
   5   2   9       37.87       29.18      1.08 o 
   6   2   9      229.08      215.43      3.40 o 
   7   2   9      294.34      248.27      3.85 o 
   8   2   9      912.02      960.82     11.35 o 
   9   2   9      130.11      117.77      2.68 o 
  10   2   9       35.33       35.88      1.74 o 
  11   2   9       84.93      106.15      2.98 o 
  12   2   9       70.64       84.33      3.50 o 
  13   2   9       11.39       11.41      2.08 o 
  14   2   9        2.88        2.51      2.14 o 
 -16   3   9       35.88       46.50      5.47 o 
 -15   3   9       12.64       12.06      3.08 o 
 -14   3   9        8.62        4.44      2.42 o 
 -13   3   9       27.41       26.99      3.46 o 
 -12   3   9      112.31      110.34      3.12 o 
 -11   3   9        4.75        3.93      1.37 o 
 -10   3   9      143.50      149.14      3.32 o 
  -9   3   9        4.10        7.50      1.68 o 
  -8   3   9       11.71        7.44      1.09 o 
  -7   3   9      264.68      230.96      4.01 o 
  -6   3   9     2007.53     1962.47     21.32 o 
  -5   3   9      845.47      901.28      9.33 o 
  -4   3   9      401.16      349.81      4.09 o 
  -3   3   9     4904.33     4819.72     50.83 o 
  -2   3   9     8809.52     9102.61     87.14 o 
  -1   3   9     3099.20     3062.21     29.69 o 
   0   3   9      441.73      509.58      6.25 o 
   1   3   9      177.17      176.20      2.81 o 
   2   3   9     5920.83     6166.72     65.15 o 
   3   3   9      603.04      662.78      7.91 o 
   4   3   9       17.11       16.62      1.16 o 
   5   3   9       28.06       40.18      1.86 o 
   6   3   9      435.17      466.27      6.00 o 
   7   3   9        1.13        0.22      0.96 o 
   8   3   9       64.04       67.28      2.00 o 
   9   3   9      396.42      387.51      6.15 o 
  10   3   9      231.36      229.38      4.43 o 
  11   3   9      380.67      365.56      7.09 o 
  12   3   9       82.99       66.54      3.11 o 
  13   3   9        0.48        0.98      1.68 o 
 -15   4   9        2.39        0.68      2.42 o 
 -14   4   9       11.95       16.88      2.21 o 
 -13   4   9       61.98       73.83      3.41 o 
 -12   4   9        2.12        4.63      1.97 o 
 -11   4   9      437.08      408.50      9.30 o 
 -10   4   9       70.80       81.53      2.78 o 
  -9   4   9      382.14      378.34      5.99 o 
  -8   4   9       22.09       21.00      1.51 o 
  -7   4   9      202.24      166.53      3.36 o 
  -6   4   9       64.65       82.83      2.29 o 
  -5   4   9      579.81      613.96      7.40 o 
  -4   4   9     3026.37     3066.02     29.92 o 
  -3   4   9      973.55     1071.63     10.98 o 
  -2   4   9     2180.61     2315.02     22.74 o 
  -1   4   9      122.00      125.39      1.88 o 
   0   4   9       69.36       80.20      1.55 o 
   1   4   9      570.81      582.94      7.17 o 
   2   4   9      123.80      133.06      2.45 o 
   3   4   9      498.75      464.70      5.94 o 
   4   4   9      240.79      215.81      3.37 o 
   5   4   9      116.91      136.17      2.80 o 
   6   4   9       86.17       75.41      2.00 o 
   7   4   9     1321.31     1331.87     15.25 o 
   8   4   9       18.36       19.35      1.60 o 
   9   4   9      124.98      117.85      3.24 o 
  10   4   9       31.35       28.87      2.21 o 
  11   4   9        0.51        2.78      4.85 o 
  12   4   9       56.10       63.42      3.01 o 
  13   4   9       19.53       22.61      2.48 o 
 -15   5   9       24.92       35.17      2.88 o 
 -14   5   9       75.34       77.31      6.13 o 
 -13   5   9        2.91        4.46      1.60 o 
 -12   5   9      127.82      115.62      3.50 o 
 -11   5   9        3.85        5.54      1.70 o 
 -10   5   9       44.96       41.25      2.20 o 
  -9   5   9       15.04       17.32      1.60 o 
  -8   5   9      261.76      269.08      4.85 o 
  -7   5   9       23.91       19.95      1.60 o 
  -6   5   9     1305.65     1266.73     16.06 o 
  -5   5   9       24.28       34.20      1.97 o 
  -4   5   9     1869.56     1870.30     18.63 o 
  -3   5   9      192.15      185.33      3.09 o 
  -2   5   9      630.67      606.48      6.61 o 
  -1   5   9     1530.69     1564.71     15.75 o 
   0   5   9      117.11      131.95      2.14 o 
   1   5   9       34.36       48.14      1.72 o 
   2   5   9       74.04       79.05      2.16 o 
   3   5   9      267.90      285.80      4.22 o 
   4   5   9       12.65       10.72      1.99 o 
   5   5   9      317.75      327.54      4.77 o 
   6   5   9      590.74      551.86      7.10 o 
   7   5   9      347.98      335.07      4.89 o 
   8   5   9        0.75        0.34      1.37 o 
   9   5   9      150.75      157.75      4.20 o 
  10   5   9       11.89       11.05      1.81 o 
  11   5   9       68.61       67.00      3.28 o 
  12   5   9       67.82       68.09      4.26 o 
  13   5   9        5.26        7.24      2.08 o 
 -14   6   9       15.06       18.19      2.12 o 
 -13   6   9        1.52        3.15      1.78 o 
 -12   6   9      310.47      291.83      7.01 o 
 -11   6   9       30.04       27.10      1.95 o 
 -10   6   9      401.65      366.23      6.23 o 
  -9   6   9       59.41       59.60      2.47 o 
  -8   6   9      100.63      111.08      3.24 o 
  -7   6   9       16.53       14.40      2.58 o 
  -6   6   9      239.91      218.70      4.16 o 
  -5   6   9      161.28      151.00      3.95 o 
  -4   6   9       48.86       46.36      2.30 o 
  -3   6   9      204.97      209.41      2.97 o 
  -2   6   9       17.58       27.16      1.19 o 
  -1   6   9      574.68      591.99      7.34 o 
   0   6   9      253.22      249.29      3.85 o 
   1   6   9      130.16      128.16      2.62 o 
   2   6   9       57.43       53.63      2.63 o 
   3   6   9     1886.90     1906.39     21.21 o 
   4   6   9      181.67      174.11      3.11 o 
   5   6   9      172.25      158.88      3.11 o 
   6   6   9       75.29       68.89      2.07 o 
   7   6   9     1006.64      961.09     12.95 o 
   8   6   9       17.91       15.51      1.71 o 
   9   6   9       27.66       22.02      1.97 o 
  10   6   9        3.63        3.17      3.12 o 
  11   6   9       25.11       23.70      3.44 o 
  12   6   9       26.44       27.13      2.61 o 
 -13   7   9        0.15        0.60      1.66 o 
 -12   7   9       13.60       14.37      1.95 o 
 -11   7   9       29.96       21.78      2.12 o 
 -10   7   9        1.04       -0.83      1.43 o 
  -9   7   9       59.04       52.92      2.47 o 
  -8   7   9       39.19       45.68      3.55 o 
  -7   7   9       32.63       26.53      2.07 o 
  -6   7   9      224.68      228.81      4.43 o 
  -5   7   9      253.77      231.41      4.38 o 
  -4   7   9      269.49      266.17      4.66 o 
  -3   7   9        7.82        5.89      2.48 o 
  -2   7   9      214.57      217.61      3.64 o 
  -1   7   9      400.78      367.30      5.13 o 
   0   7   9      435.92      415.23      5.69 o 
   1   7   9      172.28      170.27      3.17 o 
   2   7   9      474.91      505.73      6.74 o 
   3   7   9      392.64      382.67      6.93 o 
   4   7   9       49.16       45.94      1.89 o 
   5   7   9      250.76      232.92      4.45 o 
   6   7   9       42.27       39.00      2.05 o 
   7   7   9        1.95        1.71      1.48 o 
   8   7   9      178.23      160.58      4.47 o 
   9   7   9       62.75       67.32      3.16 o 
  10   7   9      188.05      185.58      5.85 o 
  11   7   9        7.99       12.16      2.21 o 
 -12   8   9        2.57        2.71      1.78 o 
 -11   8   9       12.82       12.84      2.86 o 
 -10   8   9      270.54      275.71      7.04 o 
  -9   8   9       23.24       17.11      1.95 o 
  -8   8   9        8.21       12.56      1.71 o 
  -7   8   9       85.96      103.20      3.46 o 
  -6   8   9        0.01        0.75      1.30 o 
  -5   8   9      149.28      137.18      4.07 o 
  -4   8   9      157.45      140.93      4.35 o 
  -3   8   9       62.63       63.70      3.16 o 
  -2   8   9      451.44      426.00      8.03 o 
  -1   8   9       11.30        9.86      1.27 o 
   0   8   9       12.52       16.52      1.38 o 
   1   8   9        0.33       -1.29      1.29 o 
   2   8   9        2.84        1.54      1.14 o 
   3   8   9      544.32      493.53      6.74 o 
   4   8   9        7.15        6.72      1.58 o 
   5   8   9       16.91        9.74      2.37 o 
   6   8   9       34.35       27.06      1.95 o 
   7   8   9        0.61        0.91      1.58 o 
   8   8   9       18.11       19.01      2.21 o 
   9   8   9       65.62       75.04      3.41 o 
  10   8   9        0.12        1.64      3.13 o 
 -11   9   9        2.15       -1.20      1.71 o 
 -10   9   9        2.88        0.06      2.07 o 
  -9   9   9       59.20       76.87      3.12 o 
  -8   9   9       11.98       11.71      2.27 o 
  -7   9   9       93.42       85.75      5.70 o 
  -6   9   9      313.74      342.17      9.02 o 
  -5   9   9       53.02       56.91      3.90 o 
  -4   9   9      142.36      152.23      4.60 o 
  -3   9   9       67.60       61.61      3.28 o 
  -2   9   9        2.37       -1.42      1.76 o 
  -1   9   9       86.86       88.01      3.55 o 
   0   9   9       20.06       21.08      1.78 o 
   1   9   9       79.12       76.84      2.56 o 
   2   9   9      110.82      111.47      3.42 o 
   3   9   9      156.94      143.06      3.58 o 
   4   9   9      296.47      298.78      5.48 o 
   5   9   9        5.71        8.90      1.88 o 
   6   9   9       66.07       69.77      3.41 o 
   7   9   9       94.92       96.16      4.26 o 
   8   9   9        3.77        5.70      1.97 o 
  -9  10   9       35.25       33.21      3.01 o 
  -8  10   9       75.38       81.46      3.95 o 
  -7  10   9       10.30        6.54      4.42 o 
  -6  10   9        0.21        2.29      2.08 o 
  -5  10   9       29.25       19.85      2.37 o 
  -4  10   9        5.92        2.28      2.04 o 
  -3  10   9      142.77      153.26      7.73 o 
  -2  10   9       53.35       50.78      3.01 o 
  -1  10   9        5.33        3.37      1.68 o 
   0  10   9       42.28       44.94      2.76 o 
   1  10   9        0.96       -0.34      1.37 o 
   2  10   9       11.47       17.23      1.86 o 
   3  10   9       90.71      106.84      3.95 o 
   4  10   9      188.75      203.47      4.61 o 
   5  10   9        2.06        0.46      1.97 o 
   6  10   9       18.06       26.19      2.63 o 
  -6  11   9        0.35        2.05      2.21 o 
  -5  11   9       10.09        7.07      2.37 o 
  -4  11   9        0.02       -1.29      2.08 o 
  -3  11   9        0.14       -1.81      1.81 o 
  -2  11   9       33.72       44.11      3.01 o 
  -1  11   9       45.68       46.04      4.40 o 
   0  11   9       69.49       61.06      4.09 o 
   1  11   9       11.25       12.08      3.76 o 
   2  11   9       34.73       28.69      2.48 o 
   3  11   9        0.02        1.60      1.97 o 
   4  11   9       70.22       66.67      5.40 o 
 -16   0  10      220.38      210.05      9.58 o 
 -15   0  10      171.34      151.19      8.21 o 
 -14   0  10        1.88        2.05      3.42 o 
 -13   0  10        0.10        0.68      2.74 o 
 -12   0  10       65.69       62.92      5.47 o 
 -10   0  10      551.78      607.50     23.99 o 
  -9   0  10       70.60       60.54      3.47 o 
  -8   0  10     1691.94     1640.79     31.67 o 
  -7   0  10     6530.66     6427.71     87.35 o 
  -6   0  10     1809.64     1789.03     25.12 o 
  -5   0  10     1487.25     1505.95     21.24 o 
  -4   0  10      340.22      307.07      5.14 o 
  -3   0  10     7945.47     8527.57    115.48 o 
  -2   0  10      513.80      488.69      7.51 o 
  -1   0  10      452.16      536.91      8.18 o 
   0   0  10     1781.92     1895.44     26.50 o 
   1   0  10     2497.92     2651.43     36.50 o 
   2   0  10      151.45      194.52      5.13 o 
   3   0  10     2013.09     2275.49     31.54 o 
   4   0  10       50.70       35.57      1.76 o 
   5   0  10       79.98       69.89      2.21 o 
   6   0  10     1887.31     1965.88     27.74 o 
   7   0  10       43.58       45.28      2.61 o 
   8   0  10      296.49      262.67      5.11 o 
   9   0  10      348.35      356.51     13.01 o 
  10   0  10       68.44       71.40      4.79 o 
  11   0  10       17.74       25.44      2.63 o 
  12   0  10        4.24        6.15      2.14 o 
  13   0  10       33.00       39.66      4.79 o 
 -16   1  10       46.18       45.86      3.87 o 
 -15   1  10       42.24       36.26      3.38 o 
 -14   1  10      195.57      213.10      6.52 o 
 -13   1  10        6.64        2.74      2.74 o 
 -12   1  10       97.33       97.82      5.81 o 
 -11   1  10      310.67      295.65      6.11 o 
 -10   1  10        1.69        2.22      1.03 o 
  -9   1  10     1186.84     1231.01     15.97 o 
  -8   1  10      286.89      267.93      4.34 o 
  -7   1  10      204.06      234.92      3.15 o 
  -6   1  10      465.67      449.29      5.07 o 
  -5   1  10       53.52       66.84      1.40 o 
  -4   1  10       47.17       36.13      1.58 o 
  -3   1  10        0.42        0.68      0.56 o 
  -2   1  10      329.97      327.87      3.82 o 
  -1   1  10     3202.54     3550.10     34.36 o 
   0   1  10      558.73      577.00      6.18 o 
   1   1  10      247.00      265.87      3.19 o 
   2   1  10      522.76      477.59      5.33 o 
   3   1  10       69.80       80.13      1.62 o 
   4   1  10      683.57      714.58      7.59 o 
   5   1  10      409.61      462.75      5.24 o 
   6   1  10        1.08        2.11      0.82 o 
   7   1  10       27.27       23.26      1.32 o 
   8   1  10       50.15       44.30      2.00 o 
   9   1  10       33.62       33.08      1.63 o 
  10   1  10      167.82      164.92      5.06 o 
  11   1  10        9.71        6.19      1.51 o 
  12   1  10       13.31       16.84      2.21 o 
  13   1  10       38.03       34.78      3.12 o 
 -16   2  10       28.87       41.37      3.87 o 
 -15   2  10      265.20      260.04     10.95 o 
 -14   2  10       57.84       56.09      3.87 o 
 -13   2  10        4.59        6.50      2.42 o 
 -12   2  10       23.80       18.12      2.18 o 
 -11   2  10      279.95      285.52      4.93 o 
 -10   2  10      228.24      235.11     11.56 o 
  -9   2  10       39.54       41.04      1.86 o 
  -8   2  10       70.63       54.29      2.96 o 
  -7   2  10     1559.90     1564.82     17.32 o 
  -6   2  10     2540.49     2531.48     24.85 o 
  -5   2  10      623.94      647.78      6.90 o 
  -4   2  10       41.43       37.56      1.84 o 
  -3   2  10      814.47      811.45      8.46 o 
  -2   2  10      652.92      633.41      6.77 o 
  -1   2  10      576.17      705.42      7.46 o 
   0   2  10      608.16      612.40      7.30 o 
   1   2  10     6207.88     6460.86     68.22 o 
   2   2  10       16.27       18.63      1.35 o 
   3   2  10      370.79      455.18      5.76 o 
   4   2  10      749.14      749.52      8.84 o 
   5   2  10       92.67       90.57      2.07 o 
   6   2  10       18.47       15.95      1.14 o 
   7   2  10      956.01      984.72     11.48 o 
   8   2  10        6.97        7.90      1.14 o 
   9   2  10      149.23      144.63      2.93 o 
  10   2  10       53.16       48.62      2.07 o 
  11   2  10        0.05       -0.85      1.37 o 
  12   2  10       86.12       84.40      7.18 o 
  13   2  10       50.31       48.03      4.45 o 
 -16   3  10       26.44       26.67      4.10 o 
 -15   3  10      137.59      143.93      5.55 o 
 -14   3  10       90.45       85.95      5.47 o 
 -13   3  10       43.89       49.66      2.76 o 
 -12   3  10       46.92       48.75      2.76 o 
 -11   3  10      147.82      134.44      3.32 o 
 -10   3  10     1373.28     1351.04     17.36 o 
  -9   3  10      841.32      874.38     11.83 o 
  -8   3  10      313.01      297.71      4.96 o 
  -7   3  10        0.09       -1.18      1.18 o 
  -6   3  10       24.86       22.13      2.01 o 
  -5   3  10      788.73      821.29      8.59 o 
  -4   3  10      140.55      153.95      3.87 o 
  -3   3  10     4268.16     4471.19     43.23 o 
  -2   3  10     4072.64     4239.89     41.01 o 
  -1   3  10       11.74        7.45      0.51 o 
   0   3  10      271.47      296.17      4.10 o 
   1   3  10      446.39      451.14      5.70 o 
   2   3  10     1824.87     1799.33     19.82 o 
   3   3  10       32.86       40.03      1.53 o 
   4   3  10       33.73       27.94      1.27 o 
   5   3  10      362.65      370.08      5.08 o 
   6   3  10     1084.79     1006.77     11.79 o 
   7   3  10       45.59       43.31      1.84 o 
   8   3  10      109.25      116.54      2.73 o 
   9   3  10        0.44        0.32      1.26 o 
  10   3  10      183.86      176.95      5.53 o 
  11   3  10        1.56        3.19      1.58 o 
  12   3  10        6.03        5.21      1.81 o 
  13   3  10       25.17       26.38      2.48 o 
 -15   4  10       91.61       82.54      5.47 o 
 -14   4  10      134.59      131.58      4.60 o 
 -13   4  10       69.39       84.59      3.51 o 
 -12   4  10      308.36      306.56      5.64 o 
 -11   4  10       68.55       68.10      2.98 o 
 -10   4  10       10.90       12.69      1.51 o 
  -9   4  10       48.46       47.20      2.20 o 
  -8   4  10       36.28       26.73      1.88 o 
  -7   4  10       13.08        8.54      1.16 o 
  -6   4  10       77.61       72.29      2.20 o 
  -5   4  10       19.20       21.90      1.10 o 
  -4   4  10        0.66        1.41      0.98 o 
  -3   4  10       65.02       87.30      1.73 o 
  -2   4  10      172.69      198.60      2.69 o 
  -1   4  10      353.63      355.74      4.16 o 
   0   4  10     1674.56     1589.92     17.64 o 
   1   4  10     1514.92     1520.11     16.95 o 
   2   4  10      324.70      290.13      4.16 o 
   3   4  10       22.15       34.90      1.45 o 
   4   4  10     1140.61     1181.70     13.46 o 
   5   4  10     1512.23     1419.40     16.06 o 
   6   4  10      320.87      306.40      4.46 o 
   7   4  10       65.98       68.37      2.39 o 
   8   4  10      785.89      745.79     10.45 o 
   9   4  10      189.43      192.10      4.01 o 
  10   4  10        3.16       -0.34      2.07 o 
  11   4  10       10.60        5.52      2.57 o 
  12   4  10       19.36       20.45      2.37 o 
  13   4  10       15.09       16.55      2.21 o 
 -15   5  10        0.42        0.00      1.97 o 
 -14   5  10       56.07       57.80      3.41 o 
 -13   5  10        2.46        1.06      1.69 o 
 -12   5  10        0.65        1.22      1.51 o 
 -11   5  10      259.58      249.03      4.95 o 
 -10   5  10       95.61       89.59      3.06 o 
  -9   5  10      455.78      476.29      7.26 o 
  -8   5  10       61.95       49.77      2.23 o 
  -7   5  10      855.06      854.69     11.56 o 
  -6   5  10       73.53       74.29      2.36 o 
  -5   5  10       10.63       12.57      1.95 o 
  -4   5  10     1209.27     1216.06     12.48 o 
  -3   5  10       31.88       39.24      1.26 o 
  -2   5  10     1408.21     1527.91     15.45 o 
  -1   5  10       10.57        9.94      1.01 o 
   0   5  10       60.17       63.55      2.26 o 
   1   5  10        0.01        0.68      0.82 o 
   2   5  10       19.26       15.35      1.07 o 
   3   5  10       25.47       24.13      2.52 o 
   4   5  10      615.06      598.75      7.60 o 
   5   5  10       20.24       21.12      1.27 o 
   6   5  10       16.06       11.91      1.22 o 
   7   5  10       65.29       63.72      2.19 o 
   8   5  10       25.86       28.89      2.02 o 
   9   5  10      445.86      436.71      8.11 o 
  10   5  10        0.71        2.54      1.68 o 
  11   5  10       65.65       63.22      3.11 o 
  12   5  10       21.07       14.65      2.21 o 
 -14   6  10        0.14       -0.17      1.71 o 
 -13   6  10       75.83       87.43      3.30 o 
 -12   6  10       20.50       20.40      2.05 o 
 -11   6  10       46.20       50.08      3.26 o 
 -10   6  10      145.15      143.37      3.58 o 
  -9   6  10        0.05       -1.25      1.25 o 
  -8   6  10      128.20      134.21      3.39 o 
  -7   6  10       16.66       18.44      1.66 o 
  -6   6  10      213.70      198.82      4.25 o 
  -5   6  10        0.35       -0.54      1.28 o 
  -4   6  10      141.28      136.99      3.16 o 
  -3   6  10      211.45      224.55      3.12 o 
  -2   6  10       32.92       32.22      1.38 o 
  -1   6  10      252.64      248.49      3.85 o 
   0   6  10       63.89       57.07      1.80 o 
   1   6  10      616.77      638.43      8.03 o 
   2   6  10      886.60      880.85     10.56 o 
   3   6  10        7.58        6.38      1.14 o 
   4   6  10      656.31      630.13      7.97 o 
   5   6  10       11.16       16.66      1.38 o 
   6   6  10       19.12       22.40      1.45 o 
   7   6  10        7.08        9.13      1.68 o 
   8   6  10      351.29      356.62      6.73 o 
   9   6  10        2.16       -0.46      1.58 o 
  10   6  10        9.90       12.82      1.97 o 
  11   6  10       54.05       61.60      3.28 o 
 -13   7  10       24.47       26.04      2.29 o 
 -12   7  10        6.71        5.92      1.78 o 
 -11   7  10       11.40       11.25      1.78 o 
 -10   7  10       86.33       81.64      2.98 o 
  -9   7  10        8.18        7.27      1.68 o 
  -8   7  10       23.22       25.75      2.27 o 
  -7   7  10       42.15       42.15      2.08 o 
  -6   7  10        3.99        3.21      1.25 o 
  -5   7  10       80.26       81.53      3.50 o 
  -4   7  10       11.90       10.47      1.81 o 
  -3   7  10      355.15      330.55      6.58 o 
  -2   7  10      397.56      363.96      5.19 o 
  -1   7  10       15.96       16.50      1.27 o 
   0   7  10       45.03       44.83      1.84 o 
   1   7  10      111.76      113.40      3.20 o 
   2   7  10     2380.23     2363.91     26.11 o 
   3   7  10      211.61      215.67      3.79 o 
   4   7  10       13.02       11.53      1.45 o 
   5   7  10       49.83       38.74      2.05 o 
   6   7  10      323.71      321.24      5.73 o 
   7   7  10      306.34      317.56      5.73 o 
   8   7  10        0.26        1.37      1.58 o 
   9   7  10      104.76      104.93      3.80 o 
  10   7  10        7.85        7.19      1.89 o 
 -12   8  10        5.84        9.79      2.05 o 
 -11   8  10        8.02        3.76      1.71 o 
 -10   8  10       15.33       13.21      1.86 o 
  -9   8  10       77.92       79.01      3.05 o 
  -8   8  10      106.31      122.83      3.39 o 
  -7   8  10       53.35       48.32      2.76 o 
  -6   8  10      112.23      116.76      3.95 o 
  -5   8  10        1.04       -0.29      1.68 o 
  -4   8  10       26.81       25.76      2.37 o 
  -3   8  10       80.86       69.45      3.28 o 
  -2   8  10      182.68      151.09      4.31 o 
  -1   8  10       10.29       13.94      1.38 o 
   0   8  10       67.63       70.80      2.31 o 
   1   8  10        5.50        1.37      1.22 o 
   2   8  10       68.24       63.73      2.25 o 
   3   8  10      303.41      316.42      4.95 o 
   4   8  10       13.85       16.39      1.71 o 
   5   8  10       66.54       76.91      2.81 o 
   6   8  10      125.95      146.26      3.76 o 
   7   8  10        7.48        5.31      1.81 o 
   8   8  10       13.44       12.30      1.97 o 
   9   8  10        4.33        8.43      1.97 o 
 -10   9  10        3.89        3.22      3.75 o 
  -9   9  10        6.82        8.89      2.37 o 
  -8   9  10        3.40        1.60      1.97 o 
  -7   9  10        0.29       -1.58      1.58 o 
  -6   9  10      105.97      104.47      3.95 o 
  -5   9  10       37.15       30.53      2.48 o 
  -4   9  10        6.23       13.52      2.21 o 
  -3   9  10        0.22       -1.00      1.81 o 
  -2   9  10      225.16      249.05      5.79 o 
  -1   9  10      681.72      581.56     12.60 o 
   0   9  10        1.23       -1.59      1.59 o 
   1   9  10        1.99        3.22      1.73 o 
   2   9  10       44.38       30.70      1.83 o 
   3   9  10       98.82       78.50      3.08 o 
   4   9  10       65.57       61.92      2.74 o 
   5   9  10       12.70       14.23      1.71 o 
   6   9  10       24.54       29.70      2.48 o 
   7   9  10      121.61      133.39      4.46 o 
   8   9  10        3.28       -0.89      1.81 o 
  -8  10  10       25.43       24.16      2.85 o 
  -7  10  10       62.11       52.73      3.28 o 
  -6  10  10       11.58       12.89      3.04 o 
  -5  10  10        0.74       -1.81      1.81 o 
  -4  10  10        3.78        2.21      1.81 o 
  -3  10  10        3.29        3.19      1.97 o 
  -2  10  10        7.71        1.76      2.33 o 
  -1  10  10       27.44       36.09      2.76 o 
   0  10  10      112.41      110.83      3.95 o 
   1  10  10        0.54       -0.04      1.58 o 
   2  10  10      104.57      101.98      3.80 o 
   3  10  10        7.71        6.67      1.71 o 
   4  10  10      108.34      116.98      3.58 o 
   5  10  10        0.10        3.65      1.97 o 
   6  10  10       10.08       10.64      2.08 o 
  -5  11  10        1.67        1.41      2.08 o 
  -4  11  10       12.09       19.04      3.09 o 
  -3  11  10        2.85        2.41      2.08 o 
  -2  11  10       36.55       48.91      3.16 o 
  -1  11  10        1.59       -0.46      1.97 o 
   0  11  10      112.51      133.23      9.58 o 
   1  11  10       67.46       85.10      8.55 o 
   2  11  10        0.63        0.46      1.97 o 
   3  11  10        4.42        5.47      1.97 o 
 -16   1  11       10.54       10.84      3.11 o 
 -15   1  11      127.56      123.68      5.32 o 
 -14   1  11       97.24       93.88      4.84 o 
 -13   1  11       14.00       16.97      2.63 o 
 -12   1  11       11.08       10.98      2.42 o 
 -11   1  11        5.46        6.89      1.68 o 
 -10   1  11        0.00       -1.18      1.18 o 
  -9   1  11      289.05      261.47      5.34 o 
  -8   1  11        1.78        1.37      1.03 o 
  -7   1  11     2297.22     2348.31     23.24 o 
  -6   1  11      779.78      863.57      9.01 o 
  -5   1  11     2086.03     2039.77     20.24 o 
  -4   1  11     1230.68     1184.18     12.09 o 
  -3   1  11     1420.35     1413.11     14.17 o 
  -2   1  11     1031.70     1094.46     11.13 o 
  -1   1  11     4660.91     4643.43     44.79 o 
   0   1  11     7527.03     7762.39     74.40 o 
   1   1  11     7987.22     8287.26     79.46 o 
   2   1  11      456.96      512.64      5.61 o 
   3   1  11      648.70      734.10      7.87 o 
   4   1  11     2225.41     2357.94     25.66 o 
   5   1  11      493.85      502.87      6.30 o 
   6   1  11        2.26        0.37      0.82 o 
   7   1  11      105.48      102.43      2.58 o 
   8   1  11       50.79       42.91      1.80 o 
   9   1  11      203.30      190.91      4.01 o 
  10   1  11      113.51      100.59      3.15 o 
  11   1  11       40.08       39.95      2.20 o 
  12   1  11        0.20        0.39      1.68 o 
  13   1  11       30.95       27.26      3.12 o 
 -16   2  11       72.65       83.59      4.58 o 
 -15   2  11        1.64        4.10      3.42 o 
 -14   2  11       66.29       73.14      6.84 o 
 -13   2  11       14.96       13.33      2.63 o 
 -12   2  11       17.32       16.01      1.97 o 
 -11   2  11        2.31        1.37      2.26 o 
 -10   2  11      587.57      583.05      8.39 o 
  -9   2  11      746.10      730.30     10.13 o 
  -8   2  11      276.82      248.81      4.27 o 
  -7   2  11     1297.61     1288.23     14.52 o 
  -6   2  11        0.29       -0.60      0.96 o 
  -5   2  11        0.79       -0.20      0.59 o 
  -4   2  11     1173.72     1169.42     11.93 o 
  -3   2  11     7664.28     7954.09     83.76 o 
  -2   2  11      291.16      343.21      4.58 o 
  -1   2  11      218.34      217.97      4.42 o 
   0   2  11      652.00      577.26      7.00 o 
   1   2  11       53.69       38.84      1.45 o 
   2   2  11       87.66      105.71      2.11 o 
   3   2  11      521.73      531.47      6.61 o 
   4   2  11     2045.83     2073.69     22.73 o 
   5   2  11       61.15       64.26      1.84 o 
   6   2  11      158.76      144.96      2.73 o 
   7   2  11      187.65      186.71      3.34 o 
   8   2  11        8.89        9.05      1.32 o 
   9   2  11        5.93        4.34      1.34 o 
  10   2  11      472.99      503.42      6.85 o 
  11   2  11      150.43      146.46      4.34 o 
  12   2  11       13.08       19.11      2.90 o 
  13   2  11        3.92        2.39      2.42 o 
 -15   3  11       22.55       20.32      2.90 o 
 -14   3  11      136.88      129.97      5.06 o 
 -13   3  11       41.52       34.72      5.03 o 
 -12   3  11      352.28      361.77      7.24 o 
 -11   3  11        0.08        2.27      1.78 o 
 -10   3  11        0.17        3.31      1.48 o 
  -9   3  11      195.58      210.71      3.99 o 
  -8   3  11     1440.49     1392.17     17.63 o 
  -7   3  11       65.26       67.58      3.26 o 
  -6   3  11      125.30      128.68      2.40 o 
  -5   3  11       10.55        9.60      0.87 o 
  -4   3  11       36.24       41.80      1.44 o 
  -3   3  11      389.78      404.33      4.68 o 
  -2   3  11     1876.68     1835.66     20.01 o 
  -1   3  11     2011.23     2041.06     20.22 o 
   0   3  11      507.31      516.16      6.49 o 
   1   3  11       56.11       62.61      1.69 o 
   2   3  11      511.82      566.49      6.99 o 
   3   3  11      534.49      578.88      7.22 o 
   4   3  11      115.76      114.74      2.38 o 
   5   3  11       36.27       48.95      1.76 o 
   6   3  11       83.45       88.72      2.25 o 
   7   3  11     1729.50     1739.69     19.58 o 
   8   3  11      412.48      401.56      6.46 o 
   9   3  11        4.11        2.45      1.27 o 
  10   3  11       40.76       42.85      2.20 o 
  11   3  11        1.84        3.26      1.60 o 
  12   3  11       18.66       17.20      2.90 o 
  13   3  11       48.49       45.27      3.60 o 
 -15   4  11        0.05       -0.68      2.42 o 
 -14   4  11        2.42        2.05      2.26 o 
 -13   4  11       13.48       10.75      2.08 o 
 -12   4  11        8.12        9.65      1.51 o 
 -11   4  11       12.09       16.34      1.66 o 
 -10   4  11      526.37      512.55      7.78 o 
  -9   4  11      169.90      185.74      3.92 o 
  -8   4  11        0.02        1.95      1.25 o 
  -7   4  11      148.51      137.51      3.62 o 
  -6   4  11       90.76       87.38      2.43 o 
  -5   4  11      143.05      158.61      2.76 o 
  -4   4  11       40.14       33.27      1.23 o 
  -3   4  11      795.81      772.96      8.25 o 
  -2   4  11     1490.67     1467.75     14.80 o 
  -1   4  11       81.10       97.17      2.39 o 
   0   4  11      132.57      136.27      2.56 o 
   1   4  11       80.88       88.30      2.14 o 
   2   4  11      279.66      307.91      4.46 o 
   3   4  11        0.82       -0.75      0.75 o 
   4   4  11        3.64        5.04      0.96 o 
   5   4  11      697.28      711.21      8.77 o 
   6   4  11       19.82       18.99      1.38 o 
   7   4  11       16.06       12.37      1.39 o 
   8   4  11      497.21      499.06      7.52 o 
   9   4  11       27.04       29.26      1.95 o 
  10   4  11       41.51       43.42      2.96 o 
  11   4  11      111.28      102.38      3.77 o 
  12   4  11       11.67       14.18      3.43 o 
 -14   5  11       40.31       54.11      4.21 o 
 -13   5  11       99.15      107.30      3.50 o 
 -12   5  11      211.77      221.43      5.43 o 
 -11   5  11      117.11      119.48      3.39 o 
 -10   5  11        4.82        2.48      1.43 o 
  -9   5  11      783.31      782.84     10.96 o 
  -8   5  11      188.56      185.64      3.88 o 
  -7   5  11       21.93       27.07      1.66 o 
  -6   5  11      326.21      330.34      6.13 o 
  -5   5  11      107.72       94.49      2.56 o 
  -4   5  11      342.04      352.49      6.35 o 
  -3   5  11      317.09      340.93      4.15 o 
  -2   5  11        4.37        3.19      0.85 o 
  -1   5  11      634.96      593.86      7.41 o 
   0   5  11       33.50       40.94      1.63 o 
   1   5  11      341.84      360.06      5.02 o 
   2   5  11      275.25      277.46      4.16 o 
   3   5  11       95.13       90.09      2.25 o 
   4   5  11      290.91      260.96      4.16 o 
   5   5  11      812.96      775.18      9.45 o 
   6   5  11       79.70       72.51      2.31 o 
   7   5  11        2.75        4.24      1.22 o 
   8   5  11      218.11      231.15      4.51 o 
   9   5  11      183.93      176.67      4.01 o 
  10   5  11       62.93       43.08      2.61 o 
  11   5  11        6.85        8.93      2.09 o 
  12   5  11       32.82       36.59      2.76 o 
 -14   6  11      394.47      388.30      8.16 o 
 -13   6  11       38.33       47.52      2.76 o 
 -12   6  11        7.74        5.11      1.78 o 
 -11   6  11        0.16        0.04      1.88 o 
 -10   6  11       22.97       28.32      1.95 o 
  -9   6  11       84.16       80.37      3.75 o 
  -8   6  11      150.19      147.53      3.67 o 
  -7   6  11      318.32      327.23      8.60 o 
  -6   6  11       24.28       17.32      1.60 o 
  -5   6  11      117.62      119.28      6.19 o 
  -4   6  11     1533.10     1490.43     22.11 o 
  -3   6  11       12.53       10.92      1.78 o 
  -2   6  11      306.37      305.66      4.51 o 
  -1   6  11       30.29       34.43      1.69 o 
   0   6  11       75.69       76.65      2.11 o 
   1   6  11      291.67      279.05      4.40 o 
   2   6  11       24.43       18.44      1.38 o 
   3   6  11        7.16        6.27      1.27 o 
   4   6  11      109.05       98.57      2.67 o 
   5   6  11       90.22       77.59      2.38 o 
   6   6  11       31.49       30.35      1.68 o 
   7   6  11      340.41      306.67      6.92 o 
   8   6  11       14.29       13.74      1.71 o 
   9   6  11      104.92      113.04      4.15 o 
  10   6  11       53.65       44.65      2.71 o 
  11   6  11      119.12      113.58      4.20 o 
 -13   7  11        6.40        4.54      2.24 o 
 -12   7  11       33.44       30.53      2.29 o 
 -11   7  11        4.88        3.25      1.71 o 
 -10   7  11        0.17       -0.04      1.51 o 
  -9   7  11        0.39       -1.43      1.43 o 
  -8   7  11      174.21      172.21      4.84 o 
  -7   7  11        1.26        0.34      1.37 o 
  -6   7  11       48.17       26.66      2.37 o 
  -5   7  11       38.07       25.44      2.08 o 
  -4   7  11      526.15      519.48     12.14 o 
  -3   7  11        0.37        0.39      1.68 o 
  -2   7  11      242.39      257.85      4.13 o 
  -1   7  11       11.45       20.81      1.42 o 
   0   7  11        2.04       -0.87      1.42 o 
   1   7  11       45.40       54.81      2.19 o 
   2   7  11       31.01       27.94      1.69 o 
   3   7  11        0.57        3.90      1.52 o 
   4   7  11      601.42      572.63      7.60 o 
   5   7  11      106.56      105.70      3.24 o 
   6   7  11       34.54       28.41      1.95 o 
   7   7  11       97.12       96.17      3.08 o 
   8   7  11       10.50        7.18      2.66 o 
   9   7  11        3.38       -0.91      1.58 o 
  10   7  11       75.46       66.95      3.41 o 
 -11   8  11        6.65        1.62      1.86 o 
 -10   8  11        1.87        1.95      1.66 o 
  -9   8  11        4.07        1.82      1.97 o 
  -8   8  11       28.44       24.45      2.48 o 
  -7   8  11        1.59        4.05      1.81 o 
  -6   8  11        0.04       -2.34      2.65 o 
  -5   8  11       65.20       77.28      3.41 o 
  -4   8  11        0.86        1.74      2.01 o 
  -3   8  11       63.55       55.10      3.60 o 
  -2   8  11      175.88      166.58      4.47 o 
  -1   8  11       14.23       19.22      1.58 o 
   0   8  11      312.69      290.72      4.69 o 
   1   8  11       16.44       17.13      1.58 o 
   2   8  11      209.88      211.84      3.91 o 
   3   8  11       68.52       78.22      2.56 o 
   4   8  11      122.18      117.69      3.42 o 
   5   8  11       10.98        9.85      1.71 o 
   6   8  11      100.79      106.27      3.32 o 
   7   8  11       18.09       19.57      2.21 o 
   8   8  11        2.23        3.87      1.97 o 
   9   8  11       92.31      109.10      4.07 o 
 -10   9  11        7.26       13.81      2.48 o 
  -9   9  11       10.25        8.21      2.21 o 
  -8   9  11        9.03       12.70      2.21 o 
  -7   9  11       35.71       33.85      2.76 o 
  -6   9  11        0.85        1.14      1.97 o 
  -5   9  11       66.67       75.76      3.67 o 
  -4   9  11       12.08        3.65      1.97 o 
  -3   9  11        8.03        6.84      1.97 o 
  -2   9  11        0.25        0.00      1.58 o 
  -1   9  11        1.68        0.34      2.18 o 
   0   9  11      128.72      150.33      3.23 o 
   1   9  11        7.37        7.38      1.38 o 
   2   9  11       31.77       30.76      1.89 o 
   3   9  11       12.25       12.62      1.71 o 
   4   9  11       33.89       34.04      2.12 o 
   5   9  11       25.36       25.79      2.05 o 
   6   9  11       38.43       35.86      2.76 o 
   7   9  11       24.58       27.46      2.61 o 
  -8  10  11       10.61       16.43      2.48 o 
  -7  10  11        0.30        1.88      2.21 o 
  -6  10  11        4.99        6.52      2.08 o 
  -5  10  11        4.39       10.60      2.37 o 
  -4  10  11        5.65        5.79      2.08 o 
  -3  10  11        3.01        2.74      1.97 o 
  -2  10  11        1.77       -1.37      1.81 o 
  -1  10  11        3.04        0.37      1.81 o 
   0  10  11       35.45       38.90      2.88 o 
   1  10  11        3.93        8.78      1.81 o 
   2  10  11       43.93       36.77      2.39 o 
   3  10  11       80.07       98.82      3.24 o 
   4  10  11       42.62       50.22      2.74 o 
   5  10  11        2.60        3.87      1.97 o 
  -4  11  11       52.36       62.11      3.67 o 
  -3  11  11        1.07       -1.09      2.08 o 
  -2  11  11        3.55        3.50      2.21 o 
  -1  11  11       77.26      105.56      4.34 o 
   0  11  11       19.06       12.99      2.90 o 
   1  11  11        5.94        6.15      2.42 o 
 -16   0  12      268.07      299.72     12.32 o 
 -15   0  12        0.56        3.42      3.42 o 
 -14   0  12       31.55       32.14      4.79 o 
 -13   0  12      388.12      384.78     13.69 o 
 -11   0  12      322.99      298.49     10.95 o 
 -10   0  12      201.58      221.40      6.50 o 
  -9   0  12      186.84      206.46      5.55 o 
  -8   0  12      504.24      489.28      8.02 o 
  -7   0  12        5.82        6.67      1.18 o 
  -6   0  12        0.03        1.60      1.40 o 
  -5   0  12        4.68       10.78      1.18 o 
  -4   0  12     4174.60     4393.60     60.31 o 
  -3   0  12     1219.62     1170.39     16.96 o 
  -2   0  12      320.25      253.00      4.60 o 
  -1   0  12        1.20        0.46      1.18 o 
   0   0  12       32.27       57.09      1.89 o 
   1   0  12     3387.08     3368.28     46.37 o 
   2   0  12     2556.88     2510.91     34.93 o 
   3   0  12      188.55      156.77      3.22 o 
   4   0  12      256.88      247.33      4.63 o 
   5   0  12      377.85      353.10     10.27 o 
   6   0  12      512.71      515.86     10.89 o 
   7   0  12        1.18        1.07      2.05 o 
   8   0  12      284.17      315.61      7.74 o 
   9   0  12       70.45       73.76      9.57 o 
  10   0  12      233.80      235.51      6.72 o 
  11   0  12      509.23      527.90     11.86 o 
  12   0  12        4.10       -0.08      2.14 o 
  13   0  12        4.81        5.47      4.10 o 
 -16   1  12       14.25       15.13      5.13 o 
 -15   1  12       42.41       45.86      3.87 o 
 -14   1  12      124.42      129.28      7.52 o 
 -13   1  12      620.57      614.86     13.32 o 
 -12   1  12       30.33       30.62      2.90 o 
 -11   1  12      360.12      372.75      7.12 o 
 -10   1  12      227.17      224.32      5.45 o 
  -9   1  12       44.46       42.58      3.43 o 
  -8   1  12        2.64        6.06      0.96 o 
  -7   1  12       46.23       41.26      1.37 o 
  -6   1  12      557.68      572.10      6.43 o 
  -5   1  12       18.69       15.64      1.12 o 
  -4   1  12      666.21      646.40      7.00 o 
  -3   1  12     1044.64     1051.63     10.85 o 
  -2   1  12     1147.48     1203.77     12.26 o 
  -1   1  12      128.98      103.74      1.77 o 
   0   1  12      217.63      250.19      3.23 o 
   1   1  12      443.68      430.49      4.96 o 
   2   1  12     2367.63     2429.55     26.43 o 
   3   1  12      424.13      420.33      5.43 o 
   4   1  12      222.21      227.75      3.52 o 
   5   1  12        3.76        1.06      0.82 o 
   6   1  12      154.91      172.52      3.09 o 
   7   1  12        0.13        0.00      1.25 o 
   8   1  12       63.29       54.35      2.39 o 
   9   1  12        0.78        2.41      1.77 o 
  10   1  12      235.00      226.77      4.61 o 
  11   1  12       23.81       19.17      1.86 o 
  12   1  12       71.54       67.63      3.41 o 
  13   1  12       45.79       54.38      3.87 o 
 -15   2  12       31.55       31.42      3.38 o 
 -14   2  12       45.85       43.57      3.60 o 
 -13   2  12       12.13       13.56      2.63 o 
 -12   2  12      690.82      680.33     11.72 o 
 -11   2  12      494.51      515.45      9.10 o 
 -10   2  12       50.00       54.67      2.36 o 
  -9   2  12      460.71      435.88      6.57 o 
  -8   2  12      203.67      200.30      3.92 o 
  -7   2  12       14.73       26.39      1.27 o 
  -6   2  12     1355.08     1429.75     14.51 o 
  -5   2  12     1459.68     1354.77     13.73 o 
  -4   2  12      737.60      663.35      9.93 o 
  -3   2  12      379.12      392.76      5.20 o 
  -2   2  12      600.00      558.38      6.87 o 
  -1   2  12      327.16      354.17      4.71 o 
   0   2  12       47.11       54.18      1.63 o 
   1   2  12      124.82      138.33      3.20 o 
   2   2  12      340.65      339.35      4.70 o 
   3   2  12      224.18      223.88      3.46 o 
   4   2  12       66.01       69.65      1.86 o 
   5   2  12       10.89       10.84      1.14 o 
   6   2  12       23.27       19.95      1.45 o 
   7   2  12       22.41       25.13      1.45 o 
   8   2  12       62.68       78.94      2.42 o 
   9   2  12       61.44       56.51      5.43 o 
  10   2  12       31.52       31.77      2.37 o 
  11   2  12        1.19        3.79      1.81 o 
  12   2  12        0.06       -0.38      3.42 o 
  13   2  12       12.80       19.04      2.74 o 
 -15   3  12       61.96       67.91      4.57 o 
 -14   3  12       77.85       85.32      6.84 o 
 -13   3  12        0.08       -0.84      1.81 o 
 -12   3  12      187.22      205.38      4.99 o 
 -11   3  12      139.53      129.57      3.30 o 
 -10   3  12      844.03      869.57     11.91 o 
  -9   3  12       41.56       42.81      2.09 o 
  -8   3  12      257.93      266.36      5.39 o 
  -7   3  12      163.03      164.03      3.40 o 
  -6   3  12      888.46      910.71     10.68 o 
  -5   3  12        0.18        0.64      0.66 o 
  -4   3  12        0.05        1.69      0.92 o 
  -3   3  12      672.22      679.60      7.41 o 
  -2   3  12     1371.51     1356.73     15.14 o 
  -1   3  12      208.39      210.36      3.30 o 
   0   3  12       60.75       73.36      1.94 o 
   1   3  12      542.77      527.55      6.62 o 
   2   3  12      714.24      753.46      9.01 o 
   3   3  12       25.71       22.65      1.14 o 
   4   3  12      430.42      407.33      5.56 o 
   5   3  12      158.43      155.60      2.93 o 
   6   3  12       49.97       46.60      1.99 o 
   7   3  12       80.01       95.99      2.85 o 
   8   3  12      663.06      602.31      7.93 o 
   9   3  12        5.31        0.61      1.22 o 
  10   3  12       94.33       95.01      3.26 o 
  11   3  12       78.38       75.73      3.41 o 
  12   3  12      167.61      163.82      6.03 o 
 -15   4  12       86.59       81.22      4.58 o 
 -14   4  12        0.99        1.82      2.69 o 
 -13   4  12       58.24       65.92      3.41 o 
 -12   4  12      143.34      140.41      3.58 o 
 -11   4  12      498.53      502.24      7.85 o 
 -10   4  12       83.06       76.26      2.89 o 
  -9   4  12     1413.08     1369.14     17.69 o 
  -8   4  12      712.84      700.68      9.75 o 
  -7   4  12        1.02       -1.16      1.16 o 
  -6   4  12     1803.15     1752.84     21.96 o 
  -5   4  12     1560.09     1520.26     16.98 o 
  -4   4  12     1232.95     1145.48     11.82 o 
  -3   4  12      423.64      378.96      4.59 o 
  -2   4  12       30.23       33.58      1.57 o 
  -1   4  12        0.30       -0.25      0.71 o 
   0   4  12     1196.32     1218.81     13.96 o 
   1   4  12       16.34        7.04      1.80 o 
   2   4  12      143.33      153.44      2.81 o 
   3   4  12        0.55       -0.92      0.92 o 
   4   4  12       35.39       26.73      1.38 o 
   5   4  12      141.40      129.96      3.15 o 
   6   4  12        0.76        0.64      1.10 o 
   7   4  12      758.44      740.08     13.28 o 
   8   4  12      172.98      149.21      5.14 o 
   9   4  12       19.52       13.81      1.60 o 
  10   4  12        1.32        2.20      1.58 o 
  11   4  12       23.19       20.39      2.21 o 
  12   4  12       33.38       30.10      3.38 o 
 -14   5  12        9.80        5.43      2.10 o 
 -13   5  12       73.40       58.07      3.41 o 
 -12   5  12       30.46       31.90      2.20 o 
 -11   5  12        0.64        0.97      1.43 o 
 -10   5  12      166.85      187.23      4.16 o 
  -9   5  12      152.29      144.52      3.58 o 
  -8   5  12      269.44      255.58      4.77 o 
  -7   5  12       10.92       16.30      1.60 o 
  -6   5  12      362.14      342.69      5.62 o 
  -5   5  12      320.22      313.31      5.16 o 
  -4   5  12        0.63        3.73      1.25 o 
  -3   5  12      322.66      333.58      4.80 o 
  -2   5  12      290.29      277.98      4.16 o 
  -1   5  12      330.55      324.65      4.64 o 
   0   5  12       12.93       11.21      1.01 o 
   1   5  12      845.16      802.09      9.70 o 
   2   5  12        0.17        0.34      1.01 o 
   3   5  12       26.88       28.44      1.96 o 
   4   5  12       82.29       79.09      2.31 o 
   5   5  12       12.39        8.91      1.27 o 
   6   5  12        5.30        6.18      1.27 o 
   7   5  12      171.11      161.00      3.23 o 
   8   5  12      422.48      378.22      6.92 o 
   9   5  12        6.66        9.53      1.78 o 
  10   5  12       23.13       27.50      2.37 o 
  11   5  12       58.77       60.12      3.11 o 
 -13   6  12        3.32        4.31      1.78 o 
 -12   6  12      279.51      284.79      5.61 o 
 -11   6  12       22.70       18.69      1.91 o 
 -10   6  12        0.54       -0.85      1.37 o 
  -9   6  12        0.11        0.18      1.43 o 
  -8   6  12      565.14      551.13      8.38 o 
  -7   6  12      125.08      112.54      3.45 o 
  -6   6  12      531.21      557.43     12.11 o 
  -5   6  12      250.16      241.69      5.53 o 
  -4   6  12      332.08      312.53      6.45 o 
  -3   6  12      504.05      478.79      7.16 o 
  -2   6  12      540.64      539.37      7.03 o 
  -1   6  12      333.40      313.75      4.64 o 
   0   6  12      126.40      132.27      2.90 o 
   1   6  12      167.25      184.33      3.40 o 
   2   6  12      237.96      240.76      4.09 o 
   3   6  12      355.31      348.24      5.21 o 
   4   6  12        1.21        0.81      1.70 o 
   5   6  12      132.23      131.98      2.99 o 
   6   6  12       96.29       95.69      2.68 o 
   7   6  12       19.65       17.04      1.78 o 
   8   6  12        0.00        0.68      1.37 o 
   9   6  12       46.32       39.71      2.91 o 
  10   6  12        3.66        3.79      1.81 o 
 -12   7  12       66.53       69.58      3.08 o 
 -11   7  12        1.01       -1.51      1.51 o 
 -10   7  12        0.44       -1.60      1.60 o 
  -9   7  12       14.09       16.16      1.95 o 
  -8   7  12      153.66      148.60      4.47 o 
  -7   7  12      249.93      244.14      5.79 o 
  -6   7  12       94.71       85.85      3.55 o 
  -5   7  12        4.07        1.82      2.14 o 
  -4   7  12      115.06      104.10      3.67 o 
  -3   7  12      920.56      858.80     20.77 o 
  -2   7  12      734.23      732.93     10.36 o 
  -1   7  12       78.99       74.57      2.46 o 
   0   7  12       26.63       25.26      1.63 o 
   1   7  12       33.04       31.67      1.69 o 
   2   7  12      431.22      416.83      6.19 o 
   3   7  12      318.26      291.81      4.77 o 
   4   7  12      169.04      159.54      3.42 o 
   5   7  12      440.57      427.54      6.24 o 
   6   7  12        0.40        3.74      1.43 o 
   7   7  12       16.25        9.23      1.71 o 
   8   7  12        0.93        4.26      1.90 o 
   9   7  12       10.09        9.43      2.08 o 
 -11   8  12        0.31       -1.60      1.97 o 
 -10   8  12        0.29       -1.97      1.97 o 
  -9   8  12       34.80       32.18      2.76 o 
  -8   8  12       46.89       56.22      3.28 o 
  -7   8  12      142.73      140.54      4.46 o 
  -6   8  12       30.38       25.72      2.48 o 
  -5   8  12       92.45       81.14      4.25 o 
  -4   8  12       27.83       25.30      2.37 o 
  -3   8  12      167.76      174.53      4.74 o 
  -2   8  12        4.22        2.05      1.68 o 
  -1   8  12      148.70      144.68      3.23 o 
   0   8  12       17.14       20.47      1.58 o 
   1   8  12      107.06      127.00      3.04 o 
   2   8  12      321.23      355.81      5.51 o 
   3   8  12      333.20      348.21      5.51 o 
   4   8  12      124.27      132.02      3.58 o 
   5   8  12       10.04        9.86      1.60 o 
   6   8  12       53.62       63.88      2.81 o 
   7   8  12      133.43      145.03      4.60 o 
   8   8  12        0.29       -1.66      1.86 o 
  -9   9  12       38.41       39.26      3.01 o 
  -8   9  12        6.26        1.82      1.97 o 
  -7   9  12       21.64       19.06      2.37 o 
  -6   9  12        0.11        1.82      1.97 o 
  -5   9  12       49.48       58.46      3.16 o 
  -4   9  12        0.95        2.96      2.47 o 
  -3   9  12       20.27       22.11      2.37 o 
  -2   9  12       10.62        7.86      2.42 o 
  -1   9  12        1.98        3.91      1.73 o 
   0   9  12        4.24        4.42      1.81 o 
   1   9  12       27.34       20.34      2.10 o 
   2   9  12      177.93      186.72      3.91 o 
   3   9  12        2.76        5.47      1.71 o 
   4   9  12      130.88      118.70      3.50 o 
   5   9  12       31.96       28.17      2.12 o 
   6   9  12        5.62        6.84      1.97 o 
   7   9  12       66.14       83.08      3.95 o 
  -7  10  12       92.17      102.22      4.46 o 
  -6  10  12       25.79       30.23      2.94 o 
  -5  10  12       11.47        5.07      2.83 o 
  -4  10  12       15.70       15.75      2.37 o 
  -3  10  12      326.37      324.28      7.24 o 
  -2  10  12        7.20       10.74      2.21 o 
  -1  10  12       29.09       29.44      2.76 o 
   0  10  12      102.80      117.74      7.18 o 
   1  10  12       34.48       26.37      2.48 o 
   2  10  12        9.55       12.10      1.78 o 
   3  10  12        2.65        3.08      1.71 o 
   4  10  12        3.52        2.70      1.51 o 
 -15   1  13        1.28        0.34      2.42 o 
 -14   1  13      227.80      247.02     10.26 o 
 -13   1  13      518.77      569.16     13.36 o 
 -12   1  13       46.15       43.64      3.38 o 
 -11   1  13        0.73        0.23      1.58 o 
 -10   1  13      205.45      201.09      5.51 o 
  -9   1  13     1539.18     1583.77     23.17 o 
  -8   1  13      120.23      124.51      2.50 o 
  -7   1  13       57.31       46.02      1.48 o 
  -6   1  13        4.13        7.69      0.91 o 
  -5   1  13     2784.37     2755.24     27.07 o 
  -4   1  13     2596.75     2642.97     26.02 o 
  -3   1  13        9.00       13.40      1.03 o 
  -2   1  13      139.68      137.76      2.26 o 
  -1   1  13     1311.88     1347.05     13.67 o 
   0   1  13      237.29      227.18      3.46 o 
   1   1  13     1246.72     1248.04     14.08 o 
   2   1  13       77.05       61.49      1.80 o 
   3   1  13        1.78        6.26      0.95 o 
   4   1  13      494.05      488.80      6.30 o 
   5   1  13        4.55        5.84      1.25 o 
   6   1  13       41.54       29.33      1.78 o 
   7   1  13      362.01      370.04      6.15 o 
   8   1  13      781.66      815.86     11.48 o 
   9   1  13     1152.01     1157.31     15.62 o 
  10   1  13        0.14       -0.27      1.51 o 
  11   1  13        0.00        2.13      1.60 o 
  12   1  13       39.79       34.17      2.71 o 
 -15   2  13       72.70       70.47      4.35 o 
 -14   2  13        4.17        1.37      2.42 o 
 -13   2  13        7.94        8.55      2.42 o 
 -12   2  13       93.78       89.22      3.67 o 
 -11   2  13       48.42       50.73      4.00 o 
 -10   2  13      296.27      299.28      5.20 o 
  -9   2  13      432.07      441.60      9.00 o 
  -8   2  13        3.72        4.38      1.16 o 
  -7   2  13      445.29      439.71      5.87 o 
  -6   2  13       43.52       43.09      1.52 o 
  -5   2  13     1260.48     1291.45     14.46 o 
  -4   2  13        2.97       -0.41      0.92 o 
  -3   2  13     1017.86      947.59      9.95 o 
  -2   2  13      116.54      121.63      2.14 o 
  -1   2  13      472.42      434.44      5.63 o 
   0   2  13      964.11      874.31     10.19 o 
   1   2  13       43.55       43.75      1.78 o 
   2   2  13        0.49        3.92      0.82 o 
   3   2  13      209.87      226.05      3.52 o 
   4   2  13      365.94      352.37      4.95 o 
   5   2  13      145.76      145.74      2.90 o 
   6   2  13        0.64        0.36      1.07 o 
   7   2  13       86.53       89.37      2.48 o 
   8   2  13     1117.16     1093.23     14.75 o 
   9   2  13       70.00       76.61      2.89 o 
  10   2  13        7.33       11.56      1.86 o 
  11   2  13       75.05       79.73      3.55 o 
  12   2  13       69.33       79.58      3.80 o 
 -15   3  13       75.87       69.51      5.47 o 
 -14   3  13       12.57        9.23      2.90 o 
 -13   3  13      236.39      236.10      5.79 o 
 -12   3  13      214.15      207.23      5.26 o 
 -11   3  13      410.73      406.96      6.67 o 
 -10   3  13       10.65       16.06      1.78 o 
  -9   3  13       10.12        8.45      1.51 o 
  -8   3  13      168.88      172.75      3.58 o 
  -7   3  13      156.24      166.43      3.47 o 
  -6   3  13     1244.22     1268.08     14.39 o 
  -5   3  13      489.51      472.78      5.53 o 
  -4   3  13       48.13       37.42      1.37 o 
  -3   3  13      305.32      344.22      4.24 o 
  -2   3  13      849.74      842.74     11.23 o 
  -1   3  13       64.47       75.81      1.94 o 
   0   3  13      367.58      382.58      5.25 o 
   1   3  13      245.15      208.65      3.41 o 
   2   3  13     1099.54     1111.91     12.90 o 
   3   3  13        0.40        1.20      0.85 o 
   4   3  13       19.53       19.76      1.32 o 
   5   3  13       53.03       52.58      2.00 o 
   6   3  13       56.57       55.31      2.16 o 
   7   3  13     1122.03     1110.58     13.13 o 
   8   3  13       14.30       18.02      1.58 o 
   9   3  13        2.79        3.27      1.51 o 
  10   3  13      179.28      196.92      5.26 o 
  11   3  13       97.33      105.41      3.95 o 
  12   3  13        0.93        2.05      2.42 o 
 -14   4  13       55.10       59.94      3.55 o 
 -13   4  13       18.61       15.66      2.21 o 
 -12   4  13       15.26       16.91      2.21 o 
 -11   4  13       28.32       21.44      1.86 o 
 -10   4  13       10.80       12.09      1.71 o 
  -9   4  13     1484.73     1453.55     18.73 o 
  -8   4  13      600.78      584.31      9.88 o 
  -7   4  13      144.71      142.80      3.24 o 
  -6   4  13        7.13        7.36      1.25 o 
  -5   4  13     1276.92     1284.68     14.56 o 
  -4   4  13       99.92      106.05      2.40 o 
  -3   4  13     1450.18     1448.08     16.36 o 
  -2   4  13      176.64      172.19      3.02 o 
  -1   4  13        0.92        3.08      1.03 o 
   0   4  13     1762.50     1758.47     19.60 o 
   1   4  13       11.76        7.68      1.01 o 
   2   4  13       25.23       22.30      1.32 o 
   3   4  13        9.27        5.70      1.01 o 
   4   4  13      197.18      219.78      3.71 o 
   5   4  13       11.10        9.99      1.48 o 
   6   4  13       88.89       82.69      2.42 o 
   7   4  13      321.49      332.92      5.45 o 
   8   4  13      243.85      241.39      6.52 o 
   9   4  13      149.64      150.01      3.74 o 
  10   4  13       96.98      104.82      3.26 o 
  11   4  13       23.69       26.86      3.76 o 
 -14   5  13       33.65       27.94      2.61 o 
 -13   5  13       19.14       20.46      2.48 o 
 -12   5  13        1.96        1.57      1.88 o 
 -11   5  13       91.84       79.67      2.98 o 
 -10   5  13      367.46      354.25      6.15 o 
  -9   5  13       70.64       74.65      2.96 o 
  -8   5  13       23.71       19.41      2.66 o 
  -7   5  13       19.47       23.19      1.89 o 
  -6   5  13      408.28      397.90      6.72 o 
  -5   5  13     2001.37     1908.94     27.86 o 
  -4   5  13      609.50      612.57      8.80 o 
  -3   5  13      928.61      893.93     10.68 o 
  -2   5  13      576.10      594.10      7.59 o 
  -1   5  13      268.54      265.65      4.21 o 
   0   5  13      615.11      602.55      7.72 o 
   1   5  13      653.10      653.60      8.27 o 
   2   5  13      249.00      250.89      4.15 o 
   3   5  13     1730.98     1693.27     19.15 o 
   4   5  13       21.31       28.61      1.63 o 
   5   5  13       14.94       13.29      1.38 o 
   6   5  13      163.62      162.02      3.35 o 
   7   5  13       96.67       99.45      2.73 o 
   8   5  13      413.00      390.77      6.57 o 
   9   5  13        0.91        1.94      1.51 o 
  10   5  13       44.36       51.43      3.01 o 
  11   5  13        5.42        5.91      2.08 o 
 -13   6  13        0.03        0.64      1.60 o 
 -12   6  13      101.10       97.67      3.91 o 
 -11   6  13        3.28        2.74      1.51 o 
 -10   6  13        5.46        5.91      1.60 o 
  -9   6  13       60.92       54.88      2.55 o 
  -8   6  13      338.19      323.46      6.97 o 
  -7   6  13        4.26        2.15      2.76 o 
  -6   6  13       59.20       47.91      2.71 o 
  -5   6  13      257.39      240.14      5.66 o 
  -4   6  13        1.66       -0.91      1.58 o 
  -3   6  13       84.41       84.42      2.70 o 
  -2   6  13        0.46       -0.11      1.04 o 
  -1   6  13      141.36      153.50      3.10 o 
   0   6  13       16.07       17.81      1.38 o 
   1   6  13      599.16      548.70      7.41 o 
   2   6  13      400.08      400.84      5.75 o 
   3   6  13       77.48       73.05      2.42 o 
   4   6  13       76.29       76.33      2.50 o 
   5   6  13       19.21       11.65      1.45 o 
   6   6  13        0.33        0.96      1.22 o 
   7   6  13      172.52      172.80      5.83 o 
   8   6  13      133.55      123.99      3.55 o 
   9   6  13      116.51      112.65      4.73 o 
  10   6  13       38.99       39.03      2.71 o 
 -12   7  13        0.72        2.05      1.71 o 
 -11   7  13       14.90       20.74      2.48 o 
 -10   7  13        1.90       -1.00      2.01 o 
  -9   7  13        0.74        0.23      1.97 o 
  -8   7  13       25.09       29.73      3.31 o 
  -7   7  13       92.42      110.66      5.03 o 
  -6   7  13      157.23      152.63      4.34 o 
  -5   7  13      208.54      173.69      4.74 o 
  -4   7  13      116.18      111.48      3.67 o 
  -3   7  13        0.78        1.14      1.58 o 
  -2   7  13        5.13        2.43      1.58 o 
  -1   7  13      499.84      471.59      6.54 o 
   0   7  13       58.98       65.48      2.31 o 
   1   7  13      202.91      176.58      3.48 o 
   2   7  13      412.27      420.68      6.18 o 
   3   7  13        0.34        2.42      1.38 o 
   4   7  13        1.39        1.57      1.27 o 
   5   7  13      132.58      128.90      3.17 o 
   6   7  13        2.20        1.29      1.60 o 
   7   7  13       23.87       21.73      2.47 o 
   8   7  13        1.45        3.47      1.81 o 
   9   7  13        2.49        1.14      1.97 o 
 -11   8  13        3.53        1.03      2.21 o 
 -10   8  13       36.27       39.90      3.16 o 
  -9   8  13        7.21       12.25      2.73 o 
  -8   8  13       40.50       44.41      2.88 o 
  -7   8  13       37.15       34.49      3.62 o 
  -6   8  13        0.83       -1.63      1.81 o 
  -5   8  13        3.12        3.68      1.81 o 
  -4   8  13       12.61       11.18      2.42 o 
  -3   8  13       33.95       38.04      2.71 o 
  -2   8  13      191.28      173.44      4.86 o 
  -1   8  13      149.49      163.47      3.96 o 
   0   8  13      127.47      128.23      3.04 o 
   1   8  13       15.15       11.14      1.39 o 
   2   8  13       12.89       10.77      1.69 o 
   3   8  13      182.12      157.41      3.48 o 
   4   8  13       29.35       20.58      1.95 o 
   5   8  13       53.05       63.53      2.89 o 
   6   8  13        5.07        6.15      1.71 o 
   7   8  13       38.59       35.75      3.50 o 
  -9   9  13       21.32       19.31      3.42 o 
  -8   9  13        4.99        2.86      2.39 o 
  -7   9  13        7.72        9.26      3.47 o 
  -6   9  13      155.68      137.53      4.60 o 
  -5   9  13       23.03       15.60      2.37 o 
  -4   9  13      102.49       87.65      4.22 o 
  -3   9  13       36.84       35.49      3.38 o 
  -2   9  13       21.42       19.86      2.57 o 
  -1   9  13        0.36       -1.58      1.58 o 
   0   9  13       20.82       14.21      2.08 o 
   1   9  13       14.69       17.38      1.63 o 
   2   9  13       12.30       12.61      1.58 o 
   3   9  13        7.87        8.38      1.71 o 
   4   9  13        3.99        7.82      1.71 o 
   5   9  13        8.10        6.83      1.71 o 
   6   9  13       21.39       13.47      2.21 o 
  -6  10  13       17.33       27.83      2.88 o 
  -5  10  13        3.67        4.59      2.08 o 
  -4  10  13        0.00       -0.64      2.09 o 
  -3  10  13        2.05        2.05      1.97 o 
  -2  10  13        8.89        9.59      2.21 o 
  -1  10  13       44.94       44.93      3.60 o 
   0  10  13        0.05       -0.23      1.97 o 
   1  10  13       41.72       55.13      3.16 o 
   2  10  13        0.45        2.09      1.60 o 
   3  10  13       24.65       22.97      2.05 o 
 -15   0  14       38.32       38.29      5.47 o 
 -14   0  14       65.14       60.87      5.47 o 
 -13   0  14      124.81      116.97      6.84 o 
 -11   0  14      422.54      419.10     13.70 o 
 -10   0  14       10.00       10.26      2.74 o 
  -9   0  14       65.02       58.04      3.12 o 
  -8   0  14       45.02       47.28      2.90 o 
  -7   0  14     2115.99     2091.67     29.62 o 
  -6   0  14      269.22      303.15      5.66 o 
  -5   0  14     1315.65     1272.11     20.94 o 
  -4   0  14     1010.69     1053.19     15.46 o 
  -3   0  14     1567.69     1515.71     21.88 o 
  -2   0  14      247.31      218.25      4.31 o 
  -1   0  14     1069.60     1112.75     16.39 o 
   0   0  14     2156.43     2280.60     31.90 o 
   1   0  14      347.14      348.60     10.62 o 
   2   0  14      102.09       99.88      3.87 o 
   3   0  14      212.41      219.64      7.87 o 
   4   0  14      530.36      532.16     11.15 o 
   5   0  14      112.90      132.84      4.58 o 
   6   0  14     1822.56     1771.13     31.89 o 
   7   0  14      145.44      143.13      5.06 o 
   8   0  14       26.04       23.08      3.42 o 
   9   0  14      275.51      281.12      7.70 o 
  10   0  14      118.45      128.26      5.13 o 
  11   0  14      283.15      305.02      8.46 o 
  12   0  14        0.02       -2.74      2.74 o 
 -15   1  14       16.03       17.70      3.12 o 
 -14   1  14       39.67       39.66      4.79 o 
 -13   1  14        2.69        2.05      2.74 o 
 -12   1  14       95.06       85.27      4.35 o 
 -11   1  14      260.15      257.37      5.65 o 
 -10   1  14       15.26       23.60      2.42 o 
  -9   1  14        5.39        3.65      1.58 o 
  -8   1  14      112.80      115.70      2.56 o 
  -7   1  14        2.93        1.50      0.92 o 
  -6   1  14       29.96       27.17      1.33 o 
  -5   1  14      472.73      437.99      5.22 o 
  -4   1  14      215.41      203.50      3.02 o 
  -3   1  14        2.07        4.10      0.79 o 
  -2   1  14       13.70       10.90      0.81 o 
  -1   1  14       14.77       25.41      1.99 o 
   0   1  14      754.04      816.31      9.69 o 
   1   1  14        1.71        2.11      0.82 o 
   2   1  14      199.25      197.62      3.26 o 
   3   1  14      417.17      433.31      6.54 o 
   4   1  14       47.50       59.69      3.61 o 
   5   1  14      548.08      528.03      8.05 o 
   6   1  14       18.37       18.53      2.17 o 
   7   1  14      311.19      315.81      5.64 o 
   8   1  14      114.22      127.98      3.67 o 
   9   1  14      565.66      566.87      8.73 o 
  10   1  14        6.59        6.42      1.78 o 
  11   1  14      159.33      165.67      4.08 o 
  12   1  14       80.90       97.14      4.07 o 
 -15   2  14        6.10        7.58      3.08 o 
 -14   2  14        0.18        2.39      2.42 o 
 -13   2  14       38.61       40.65      5.13 o 
 -12   2  14      323.81      344.60      7.24 o 
 -11   2  14       36.00       37.52      3.20 o 
 -10   2  14      312.40      322.73      8.60 o 
  -9   2  14        1.67        3.42      1.58 o 
  -8   2  14      116.84      120.91      2.98 o 
  -7   2  14      432.49      415.49      6.33 o 
  -6   2  14      107.28       96.54      2.31 o 
  -5   2  14     1110.47     1125.71     12.90 o 
  -4   2  14     1024.26     1081.12     12.41 o 
  -3   2  14      419.38      408.73      5.50 o 
  -2   2  14      261.49      253.00      3.86 o 
  -1   2  14      547.37      519.93      6.62 o 
   0   2  14      104.43       98.01      2.38 o 
   1   2  14      511.37      484.05      7.01 o 
   2   2  14        9.30        7.89      1.01 o 
   3   2  14      136.04      137.29      3.65 o 
   4   2  14      447.20      441.94      6.04 o 
   5   2  14      477.39      462.92      6.30 o 
   6   2  14      210.84      200.01      4.18 o 
   7   2  14      175.64      181.28      4.11 o 
   8   2  14        3.19        4.72      1.78 o 
   9   2  14       22.66       27.51      2.12 o 
  10   2  14       53.49       64.66      2.98 o 
  11   2  14        0.92        4.79      2.74 o 
 -15   3  14       51.22       55.71      4.09 o 
 -14   3  14        3.47        1.37      2.42 o 
 -13   3  14       42.47       40.40      2.76 o 
 -12   3  14      210.08      209.79      5.39 o 
 -11   3  14       57.45       54.38      2.88 o 
 -10   3  14      184.40      199.89      4.27 o 
  -9   3  14      151.79      153.73      5.73 o 
  -8   3  14      259.28      274.14      4.85 o 
  -7   3  14       66.23       68.76      2.36 o 
  -6   3  14      345.68      359.08      4.98 o 
  -5   3  14      129.01      140.12      2.45 o 
  -4   3  14     1748.58     1823.60     18.33 o 
  -3   3  14      679.87      715.41      8.76 o 
  -2   3  14       44.52       37.62      2.53 o 
  -1   3  14        8.38        5.93      1.55 o 
   0   3  14      202.93      212.96      3.48 o 
   1   3  14      211.23      215.66      4.46 o 
   2   3  14      136.33      142.63      2.79 o 
   3   3  14      234.11      231.16      3.83 o 
   4   3  14      151.48      150.77      2.99 o 
   5   3  14      380.54      362.41      5.31 o 
   6   3  14       11.28       12.03      1.45 o 
   7   3  14      618.35      606.40     12.86 o 
   8   3  14       62.82       56.29      2.64 o 
   9   3  14       64.54       63.08      2.81 o 
  10   3  14      116.30      130.56      4.53 o 
  11   3  14       65.24       68.86      3.55 o 
 -14   4  14       63.00       67.61      4.05 o 
 -13   4  14       68.22       73.15      3.51 o 
 -12   4  14       28.96       28.47      2.30 o 
 -11   4  14        6.92        5.96      1.51 o 
 -10   4  14      156.12      170.69      3.92 o 
  -9   4  14      335.75      328.35      5.79 o 
  -8   4  14       91.15       81.27      2.70 o 
  -7   4  14      238.84      245.11      4.64 o 
  -6   4  14       10.27       11.00      1.25 o 
  -5   4  14      261.62      228.28      4.31 o 
  -4   4  14      188.58      183.34      3.33 o 
  -3   4  14      285.12      303.10      4.51 o 
  -2   4  14       17.11       15.30      1.32 o 
  -1   4  14       27.70       17.88      1.32 o 
   0   4  14       90.28       94.99      2.42 o 
   1   4  14       67.30       61.95      2.00 o 
   2   4  14       25.71       23.17      1.45 o 
   3   4  14      242.98      253.97      4.15 o 
   4   4  14        5.77        8.51      1.32 o 
   5   4  14      152.06      153.55      3.53 o 
   6   4  14      781.08      776.65      9.81 o 
   7   4  14       21.16       29.91      2.58 o 
   8   4  14       94.40       95.71      3.05 o 
   9   4  14       76.31      100.14      3.95 o 
  10   4  14      162.53      177.35      5.13 o 
  11   4  14        7.33        8.21      2.63 o 
 -13   5  14       19.68       24.12      2.61 o 
 -12   5  14       61.01       62.68      2.81 o 
 -11   5  14       35.57       38.72      2.29 o 
 -10   5  14        8.36        9.25      1.60 o 
  -9   5  14        2.47        3.23      1.68 o 
  -8   5  14      307.80      289.26      5.55 o 
  -7   5  14      484.26      470.90      8.83 o 
  -6   5  14      362.39      342.50      6.84 o 
  -5   5  14      737.64      707.68     14.07 o 
  -4   5  14     1222.67     1172.87     15.36 o 
  -3   5  14       35.42       43.98      1.94 o 
  -2   5  14        7.97        4.74      1.10 o 
  -1   5  14      397.66      393.52      5.56 o 
   0   5  14       53.04       54.79      2.00 o 
   1   5  14       30.07       36.73      1.76 o 
   2   5  14      434.64      429.79      7.29 o 
   3   5  14      363.38      355.35      5.32 o 
   4   5  14        8.55       10.32      1.32 o 
   5   5  14       70.94       62.75      2.31 o 
   6   5  14       92.31       94.90      2.73 o 
   7   5  14       60.38       57.72      2.31 o 
   8   5  14       32.71       30.81      2.01 o 
   9   5  14       38.66       32.76      2.29 o 
  10   5  14        1.02        4.94      1.81 o 
 -13   6  14        9.98       10.72      1.95 o 
 -12   6  14       46.86       54.54      3.21 o 
 -11   6  14       43.79       48.13      2.55 o 
 -10   6  14       25.84       28.31      2.48 o 
  -9   6  14        6.97        2.74      1.97 o 
  -8   6  14       41.63       46.34      2.76 o 
  -7   6  14      345.93      317.76     11.98 o 
  -6   6  14       27.63       26.03      2.30 o 
  -5   6  14       31.66       21.54      2.21 o 
  -4   6  14      235.57      201.82      5.14 o 
  -3   6  14      223.70      188.04      3.96 o 
  -2   6  14        2.23       -0.04      1.07 o 
  -1   6  14     1094.12     1037.60     12.34 o 
   0   6  14       17.03       16.13      1.45 o 
   1   6  14        3.30        4.49      1.47 o 
   2   6  14       78.22       73.83      2.50 o 
   3   6  14       90.41       86.57      2.68 o 
   4   6  14      229.75      229.13      4.22 o 
   5   6  14       67.21       71.95      2.45 o 
   6   6  14      105.07      100.25      2.86 o 
   7   6  14      149.61      158.87      4.01 o 
   8   6  14      232.00      241.16      5.04 o 
   9   6  14        0.32        1.58      1.81 o 
 -12   7  14       17.00       21.66      2.61 o 
 -11   7  14       70.36       79.21      4.07 o 
 -10   7  14       28.34       30.81      2.76 o 
  -9   7  14       69.96       84.51      3.80 o 
  -8   7  14        6.93       10.31      2.43 o 
  -7   7  14        0.03       -1.26      1.81 o 
  -6   7  14      489.06      476.25     11.37 o 
  -5   7  14       31.29       37.88      2.61 o 
  -4   7  14      101.70      105.31      3.67 o 
  -3   7  14      141.06      143.05      4.20 o 
  -2   7  14       17.88       18.98      1.66 o 
  -1   7  14        8.40       14.31      1.51 o 
   0   7  14       87.71       88.23      3.62 o 
   1   7  14      376.65      366.81      6.04 o 
   2   7  14       10.51        4.29      1.38 o 
   3   7  14        4.02        6.29      1.52 o 
   4   7  14       52.53       43.83      3.30 o 
   5   7  14        3.31        3.82      1.41 o 
   6   7  14       83.26       85.16      3.15 o 
   7   7  14        5.46        6.40      1.60 o 
   8   7  14        5.64        4.58      1.81 o 
 -10   8  14       25.29       24.71      3.25 o 
  -9   8  14        0.25       -1.82      1.97 o 
  -8   8  14       42.03       54.66      3.28 o 
  -7   8  14       46.19       56.78      3.16 o 
  -6   8  14       81.01       83.68      3.95 o 
  -5   8  14        0.74        3.87      2.14 o 
  -4   8  14        0.52       -1.07      1.68 o 
  -3   8  14      133.05      152.20      4.46 o 
  -2   8  14        0.05       -0.54      1.68 o 
  -1   8  14       10.28        5.94      1.81 o 
   0   8  14      296.02      295.59      4.94 o 
   1   8  14      130.67      116.01      3.04 o 
   2   8  14        2.45        6.25      1.38 o 
   3   8  14       14.49        9.19      1.53 o 
   4   8  14       12.73        9.53      2.07 o 
   5   8  14        0.06       -0.57      1.51 o 
   6   8  14        7.65        7.82      1.71 o 
   7   8  14      112.17      109.19      4.20 o 
  -8   9  14        0.04        2.05      3.71 o 
  -7   9  14       38.41       47.21      3.16 o 
  -6   9  14        0.62        0.52      2.08 o 
  -5   9  14        9.40        5.83      2.08 o 
  -4   9  14        6.03        5.53      4.53 o 
  -3   9  14        5.73        2.05      2.42 o 
  -2   9  14        0.50        0.26      1.81 o 
  -1   9  14        5.00        6.15      1.97 o 
   0   9  14       29.86       19.21      2.37 o 
   1   9  14       26.33       37.58      2.07 o 
   2   9  14       13.35       11.53      1.58 o 
   3   9  14        0.46        0.44      1.60 o 
   4   9  14       61.43       48.36      2.64 o 
   5   9  14       19.16       36.81      2.39 o 
  -5  10  14       17.07       13.89      2.48 o 
  -4  10  14        0.72        0.30      2.21 o 
  -3  10  14       62.64       62.06      3.41 o 
  -2  10  14       19.74       17.97      2.48 o 
  -1  10  14        1.78        3.38      2.73 o 
   0  10  14       12.44       11.12      2.37 o 
   1  10  14       20.82       31.05      2.76 o 
   2  10  14        1.44        1.42      1.81 o 
 -15   1  15        0.18        2.11      3.08 o 
 -14   1  15      149.58      160.76      5.80 o 
 -13   1  15        0.79       -0.34      2.42 o 
 -12   1  15       45.57       33.75      4.45 o 
 -11   1  15        1.24        1.03      2.42 o 
 -10   1  15        0.10        2.74      2.05 o 
  -9   1  15       25.12       24.80      1.89 o 
  -8   1  15        0.49        0.50      0.96 o 
  -7   1  15        2.44        3.27      1.11 o 
  -6   1  15        7.25        3.54      0.98 o 
  -5   1  15     1500.62     1480.48     15.22 o 
  -4   1  15       96.73       82.65      1.90 o 
  -3   1  15     1061.66     1097.91     11.44 o 
  -2   1  15       86.60       96.99      3.75 o 
  -1   1  15      539.58      472.71      6.18 o 
   0   1  15      164.97      151.92      2.94 o 
   1   1  15      227.11      233.95      3.71 o 
   2   1  15        0.11        0.00      1.48 o 
   3   1  15     2105.71     1996.58     29.08 o 
   4   1  15      132.68      138.02      3.42 o 
   5   1  15      476.52      464.99      7.36 o 
   6   1  15      122.06      121.28      3.32 o 
   7   1  15      519.10      528.63     10.54 o 
   8   1  15       99.60       77.45      3.30 o 
   9   1  15       67.20       59.39      2.74 o 
  10   1  15      152.76      150.57      4.16 o 
  11   1  15       32.45       37.77      2.66 o 
 -15   2  15        1.70        5.81      2.42 o 
 -14   2  15       18.71       22.88      5.81 o 
 -13   2  15       51.39       50.78      3.60 o 
 -12   2  15       22.85       21.33      4.10 o 
 -11   2  15        5.29        6.15      1.97 o 
 -10   2  15      842.88      860.98     13.85 o 
  -9   2  15      977.97      944.16     12.68 o 
  -8   2  15        5.31        5.63      1.16 o 
  -7   2  15      139.84      136.61      2.81 o 
  -6   2  15       25.57       25.86      1.60 o 
  -5   2  15      100.00       90.93      3.84 o 
  -4   2  15      643.14      615.09      7.79 o 
  -3   2  15     1484.93     1542.88     17.42 o 
  -2   2  15       63.92       55.84      1.94 o 
  -1   2  15      150.29      147.57      2.93 o 
   0   2  15     1737.47     1788.04     19.96 o 
   1   2  15       32.44       34.62      1.66 o 
   2   2  15      364.33      366.19      5.17 o 
   3   2  15      145.68      149.96      2.99 o 
   4   2  15       40.47       28.54      1.86 o 
   5   2  15      106.73      105.64      3.08 o 
   6   2  15       57.25       52.58      2.76 o 
   7   2  15      958.51     1008.97     13.89 o 
   8   2  15        6.67        6.23      1.51 o 
   9   2  15        0.02       -1.44      1.51 o 
  10   2  15        6.45       13.05      1.86 o 
  11   2  15      124.94      147.92      4.99 o 
 -14   3  15       23.68       19.50      3.12 o 
 -13   3  15      116.67      113.87      5.06 o 
 -12   3  15      159.51      165.12      4.60 o 
 -11   3  15        0.10       -0.44      1.83 o 
 -10   3  15        0.76        3.80      1.58 o 
  -9   3  15        4.49        3.81      1.86 o 
  -8   3  15      576.93      569.90      8.29 o 
  -7   3  15      241.29      237.54      6.62 o 
  -6   3  15       94.86       89.60      2.35 o 
  -5   3  15      505.31      498.02      7.71 o 
  -4   3  15     2107.69     2186.33     24.19 o 
  -3   3  15     1484.43     1433.20     16.30 o 
  -2   3  15      970.69      980.94     11.60 o 
  -1   3  15      128.58      139.94      2.86 o 
   0   3  15        7.29        8.08      1.14 o 
   1   3  15      272.49      271.15      4.27 o 
   2   3  15      881.99      809.93      9.93 o 
   3   3  15      105.35      103.68      2.53 o 
   4   3  15      284.87      260.28      4.39 o 
   5   3  15      184.49      180.58      3.40 o 
   6   3  15       13.70        9.70      1.71 o 
   7   3  15       38.84       45.50      2.39 o 
   8   3  15        5.71        6.78      1.60 o 
   9   3  15        3.95        4.54      1.60 o 
  10   3  15       44.06       40.67      3.01 o 
  11   3  15       51.32       51.35      3.01 o 
 -14   4  15       17.70       20.07      3.12 o 
 -13   4  15      156.40      156.16      4.71 o 
 -12   4  15       45.54       41.26      2.76 o 
 -11   4  15       23.18       23.84      1.95 o 
 -10   4  15       29.52       34.32      2.76 o 
  -9   4  15      833.39      831.16     11.55 o 
  -8   4  15       63.43       76.77      2.78 o 
  -7   4  15      298.71      306.02      6.45 o 
  -6   4  15      169.30      143.93      4.07 o 
  -5   4  15      113.60      116.38      4.70 o 
  -4   4  15      157.34      177.58      3.74 o 
  -3   4  15        8.92        7.50      1.50 o 
  -2   4  15        0.05        0.65      1.16 o 
  -1   4  15      363.42      361.13      5.18 o 
   0   4  15      414.24      374.83      5.38 o 
   1   4  15      144.21      154.96      3.17 o 
   2   4  15      121.01      109.67      2.71 o 
   3   4  15      291.07      268.67      4.39 o 
   4   4  15      376.57      343.03      5.25 o 
   5   4  15      245.70      252.79      4.33 o 
   6   4  15        0.01        0.94      1.18 o 
   7   4  15        4.37        2.86      1.38 o 
   8   4  15       35.14       36.17      2.76 o 
   9   4  15        1.12       -0.78      1.68 o 
  10   4  15       36.23       37.68      4.37 o 
 -13   5  15       39.36       47.70      3.11 o 
 -12   5  15      100.78      121.06      3.65 o 
 -11   5  15      207.83      223.36      4.85 o 
 -10   5  15       47.28       43.88      2.36 o 
  -9   5  15      165.77      174.26      4.86 o 
  -8   5  15      665.68      683.34     30.84 o 
  -7   5  15      130.73      131.11      4.20 o 
  -6   5  15      179.35      176.32      7.21 o 
  -5   5  15      309.82      298.35      6.45 o 
  -4   5  15      151.98      150.40      5.33 o 
  -3   5  15      868.75      872.05     10.60 o 
  -2   5  15      336.14      309.91      4.76 o 
  -1   5  15       59.43       50.69      2.07 o 
   0   5  15       18.11       17.69      1.49 o 
   1   5  15     1419.39     1374.10     15.92 o 
   2   5  15        6.96        7.51      1.32 o 
   3   5  15       43.13       49.56      2.70 o 
   4   5  15      274.41      258.65      4.85 o 
   5   5  15     1078.84     1049.20     12.64 o 
   6   5  15       11.27        8.41      1.45 o 
   7   5  15      100.67       96.45      2.86 o 
   8   5  15       28.50       26.90      1.95 o 
   9   5  15       38.26       39.30      2.76 o 
 -12   6  15      141.85      150.09      4.99 o 
 -11   6  15       28.46       26.28      3.64 o 
 -10   6  15       48.63       58.14      3.41 o 
  -9   6  15        0.01        1.63      1.81 o 
  -8   6  15      215.83      221.99     11.04 o 
  -7   6  15        3.13        3.47      1.81 o 
  -6   6  15       19.14       14.30      2.11 o 
  -5   6  15       40.70       34.36      2.48 o 
  -4   6  15      110.54      115.88      6.03 o 
  -3   6  15        0.89       -0.31      1.30 o 
  -2   6  15       90.06       88.72      2.62 o 
  -1   6  15       18.35       17.57      1.87 o 
   0   6  15       24.84       21.59      1.58 o 
   1   6  15      403.24      426.20      6.17 o 
   2   6  15      403.82      379.93      5.69 o 
   3   6  15      133.56      138.33      3.17 o 
   4   6  15       79.04       75.16      2.62 o 
   5   6  15       56.41       64.32      2.50 o 
   6   6  15       56.04       48.58      2.19 o 
   7   6  15       24.72       20.96      1.95 o 
   8   6  15      139.92      134.52      3.92 o 
   9   6  15       79.74       89.67      6.79 o 
 -11   7  15      108.70      127.51      4.74 o 
 -10   7  15        4.04        1.82      1.97 o 
  -9   7  15       27.01       24.89      2.97 o 
  -8   7  15        6.68        6.15      1.97 o 
  -7   7  15        5.27        7.07      1.97 o 
  -6   7  15       75.75       78.42      3.55 o 
  -5   7  15       19.13       22.61      2.30 o 
  -4   7  15       73.00       66.09      3.41 o 
  -3   7  15       28.53       30.11      2.37 o 
  -2   7  15       92.48       79.01      3.41 o 
  -1   7  15       18.01       27.32      1.73 o 
   0   7  15      168.35      159.15      3.40 o 
   1   7  15       69.68       61.74      2.38 o 
   2   7  15        8.67        8.12      1.77 o 
   3   7  15       27.83       18.02      1.58 o 
   4   7  15        9.87        7.60      1.45 o 
   5   7  15      101.19      102.23      3.19 o 
   6   7  15       52.06       53.94      2.64 o 
   7   7  15       46.35       50.61      2.55 o 
 -10   8  15        7.12        2.91      2.22 o 
  -9   8  15       12.56       10.94      2.37 o 
  -8   8  15       34.81       45.25      3.16 o 
  -7   8  15        1.25        1.69      2.82 o 
  -6   8  15       67.20       69.20      3.55 o 
  -5   8  15       35.09       22.21      4.79 o 
  -4   8  15       11.83       12.93      2.21 o 
  -3   8  15       80.94       73.96      3.41 o 
  -2   8  15       39.70       34.69      2.70 o 
  -1   8  15        7.63        8.48      2.08 o 
   0   8  15        1.22        2.88      1.32 o 
   1   8  15       20.96       19.90      1.63 o 
   2   8  15       42.74       51.13      2.25 o 
   3   8  15      126.88      124.47      3.30 o 
   4   8  15       24.23       25.27      2.05 o 
   5   8  15        0.27        1.33      1.60 o 
   6   8  15        2.23        3.02      1.60 o 
  -7   9  15       21.17       19.80      2.76 o 
  -6   9  15       22.42       19.91      2.61 o 
  -5   9  15      145.31      158.55      4.99 o 
  -4   9  15       47.21       46.91      3.87 o 
  -3   9  15        1.47        3.42      1.97 o 
  -2   9  15       40.57       37.78      2.88 o 
  -1   9  15        0.54       -0.63      1.68 o 
   0   9  15       17.20       16.97      2.37 o 
   1   9  15        5.29        7.31      1.58 o 
   2   9  15       17.01       15.35      1.63 o 
   3   9  15        6.47        7.58      1.78 o 
   4   9  15       88.78      100.33      3.50 o 
  -3  10  15       34.40       32.06      2.88 o 
  -2  10  15       16.44       29.75      3.38 o 
  -1  10  15        0.77        0.04      2.08 o 
 -14   0  16       23.56       23.25      4.10 o 
 -12   0  16      126.45      116.29      6.84 o 
 -11   0  16      736.77      724.58     21.25 o 
 -10   0  16        0.12       -2.05      2.05 o 
  -9   0  16      236.41      239.53      6.29 o 
  -8   0  16      213.39      212.90      5.81 o 
  -7   0  16       86.30       89.04      3.01 o 
  -6   0  16       10.37       11.87      1.58 o 
  -5   0  16      212.26      209.89      4.57 o 
  -4   0  16       13.30       12.19      1.41 o 
  -3   0  16     1299.05     1432.25     20.77 o 
  -2   0  16      101.53       99.88      3.87 o 
  -1   0  16       44.26       39.67      2.90 o 
   0   0  16       19.29       12.73      1.93 o 
   1   0  16      259.48      313.23      7.74 o 
   2   0  16     1777.39     1716.32     30.69 o 
   3   0  16       17.22        6.15      1.93 o 
   4   0  16      202.84      196.39      8.21 o 
   5   0  16        3.77       -0.84      2.14 o 
   6   0  16      790.10      773.45     15.75 o 
   7   0  16     1339.23     1365.53     25.50 o 
   8   0  16       82.34       90.08      4.58 o 
   9   0  16      110.94      119.34      5.06 o 
  10   0  16       95.77      101.01      6.16 o 
  11   0  16      236.27      241.09      7.49 o 
 -14   1  16        1.56        3.42      2.42 o 
 -13   1  16       44.24       44.79      3.38 o 
 -12   1  16       51.24       57.22      7.52 o 
 -11   1  16       99.76       94.20      4.35 o 
 -10   1  16      196.83      207.36      6.29 o 
  -9   1  16      130.93      130.68      5.65 o 
  -8   1  16       69.06       67.25      2.25 o 
  -7   1  16        0.04        1.44      0.96 o 
  -6   1  16        5.57        6.19      0.95 o 
  -5   1  16      125.17      129.60      2.46 o 
  -4   1  16       31.01       35.39      2.10 o 
  -3   1  16       25.01       24.29      1.32 o 
  -2   1  16        2.27        4.49      1.07 o 
  -1   1  16      436.42      395.96      5.45 o 
   0   1  16      148.11      156.28      3.54 o 
   1   1  16      157.32      164.69      4.74 o 
   2   1  16        2.75        4.10      1.37 o 
   3   1  16     1056.60     1013.92     13.73 o 
   4   1  16       24.39       22.70      1.71 o 
   5   1  16      191.19      179.76      4.08 o 
   6   1  16      245.62      248.13      4.95 o 
   7   1  16       98.47      105.28      3.32 o 
   8   1  16       17.51       24.51      2.83 o 
   9   1  16      103.41      100.98      3.50 o 
  10   1  16       20.54       22.30      2.12 o 
 -14   2  16        1.07        0.68      2.42 o 
 -13   2  16       14.08       12.06      3.08 o 
 -12   2  16       41.23       40.39      3.38 o 
 -11   2  16      542.31      550.69      9.87 o 
 -10   2  16      109.66      100.63      3.67 o 
  -9   2  16       22.52       23.03      1.78 o 
  -8   2  16       47.60       48.91      2.20 o 
  -7   2  16       92.52      104.65      2.56 o 
  -6   2  16       91.73       84.59      2.64 o 
  -5   2  16       96.02       96.77      2.77 o 
  -4   2  16        0.49        1.25      1.20 o 
  -3   2  16        8.07        9.89      1.22 o 
  -2   2  16      165.86      150.18      3.93 o 
  -1   2  16     1401.43     1384.21     15.81 o 
   0   2  16      208.24      204.22      3.60 o 
   1   2  16      996.88     1010.20     13.37 o 
   2   2  16      928.85      913.99     12.44 o 
   3   2  16        2.23        5.13      1.37 o 
   4   2  16      381.42      364.74      7.09 o 
   5   2  16     1571.90     1468.58     19.17 o 
   6   2  16       92.76       97.60      4.46 o 
   7   2  16        0.61        1.48      2.07 o 
   8   2  16      205.08      222.68      4.70 o 
   9   2  16       64.75       54.22      4.84 o 
  10   2  16      198.54      211.77      4.85 o 
 -14   3  16      171.83      196.04      6.72 o 
 -13   3  16        0.04       -0.34      2.42 o 
 -12   3  16        9.51        9.59      1.89 o 
 -11   3  16      288.72      323.63      6.82 o 
 -10   3  16      887.44      910.46     12.67 o 
  -9   3  16       31.88       30.28      2.86 o 
  -8   3  16        0.99       -0.63      1.25 o 
  -7   3  16      437.89      423.06      8.03 o 
  -6   3  16      192.85      208.08      4.08 o 
  -5   3  16      101.34       98.71      2.98 o 
  -4   3  16       78.83       83.81      3.18 o 
  -3   3  16        6.12        4.99      1.69 o 
  -2   3  16      561.40      621.95      9.08 o 
  -1   3  16      198.24      168.83      3.23 o 
   0   3  16      632.75      642.90      8.21 o 
   1   3  16       71.10       85.29      2.42 o 
   2   3  16      180.93      188.15      3.59 o 
   3   3  16     1060.71     1067.91     12.77 o 
   4   3  16       10.96       12.70      1.71 o 
   5   3  16       29.84       34.05      2.05 o 
   6   3  16      209.79      193.93      4.53 o 
   7   3  16      153.23      149.42      4.60 o 
   8   3  16      120.48      111.00      3.50 o 
   9   3  16        5.91        4.62      1.71 o 
  10   3  16       40.42       34.53      2.88 o 
 -13   4  16       10.01        9.53      3.05 o 
 -12   4  16        0.20        1.37      1.68 o 
 -11   4  16       45.88       47.96      3.36 o 
 -10   4  16       20.10       17.42      1.86 o 
  -9   4  16      121.57      129.63      5.32 o 
  -8   4  16      514.80      521.55      9.48 o 
  -7   4  16        0.34        0.39      1.68 o 
  -6   4  16      855.56      877.94     13.99 o 
  -5   4  16      403.15      421.23      8.03 o 
  -4   4  16      692.48      663.68      9.59 o 
  -3   4  16       83.65       95.12      2.62 o 
  -2   4  16      883.54      829.64     10.18 o 
  -1   4  16      473.72      500.77      6.79 o 
   0   4  16      331.31      334.51      5.08 o 
   1   4  16        5.27        2.80      1.18 o 
   2   4  16      230.26      216.32      3.90 o 
   3   4  16      210.32      215.07      4.06 o 
   4   4  16        3.07        5.04      1.27 o 
   5   4  16      158.35      162.73      3.52 o 
   6   4  16       13.81       14.81      1.78 o 
   7   4  16       62.54       69.40      2.98 o 
   8   4  16       79.83       70.29      3.55 o 
   9   4  16        3.32       -1.81      1.81 o 
 -13   5  16       28.34       29.95      2.71 o 
 -12   5  16        7.31        5.81      2.90 o 
 -11   5  16       87.04       92.16      3.91 o 
 -10   5  16        0.06        2.52      1.88 o 
  -9   5  16        0.39       -1.58      1.58 o 
  -8   5  16       28.87       30.98      2.61 o 
  -7   5  16        0.12       -0.84      1.81 o 
  -6   5  16      105.93      105.31      3.95 o 
  -5   5  16      622.74      623.15     10.81 o 
  -4   5  16      106.90      117.17      3.27 o 
  -3   5  16        5.70        6.04      1.51 o 
  -2   5  16       36.29       34.13      1.80 o 
  -1   5  16      129.62      134.29      3.04 o 
   0   5  16        5.44        4.19      1.27 o 
   1   5  16       22.65       24.42      2.13 o 
   2   5  16      125.15      107.17      2.86 o 
   3   5  16      123.68      134.17      3.23 o 
   4   5  16       21.52       20.66      1.72 o 
   5   5  16        0.48        4.33      1.45 o 
   6   5  16        0.12       -0.37      1.27 o 
   7   5  16       20.64       15.85      1.63 o 
   8   5  16       57.14       45.99      3.16 o 
   9   5  16       15.30       20.10      2.48 o 
 -12   6  16       12.81        9.73      2.62 o 
 -11   6  16       51.81       57.90      3.55 o 
 -10   6  16       35.12       42.62      3.01 o 
  -9   6  16      412.91      399.09      8.16 o 
  -8   6  16       78.85       79.05      7.00 o 
  -7   6  16       58.73       64.83      3.28 o 
  -6   6  16       70.04       68.50      3.28 o 
  -5   6  16      109.92      106.78      3.95 o 
  -4   6  16      166.96      167.18      4.86 o 
  -3   6  16        9.06       16.70      1.66 o 
  -2   6  16      103.29      105.62      3.12 o 
  -1   6  16       89.39       82.06      2.42 o 
   0   6  16      138.31      145.19      3.64 o 
   1   6  16       44.84       42.72      1.94 o 
   2   6  16       17.97       16.96      1.81 o 
   3   6  16      251.09      255.09      4.46 o 
   4   6  16      150.59      148.65      3.42 o 
   5   6  16       10.35        7.94      1.45 o 
   6   6  16       68.78       77.68      3.45 o 
   7   6  16        0.87        0.15      2.76 o 
   8   6  16       18.26       20.61      2.07 o 
 -10   7  16       52.26       61.20      3.55 o 
  -9   7  16        0.85       -0.16      2.62 o 
  -8   7  16       98.90       99.00      4.07 o 
  -7   7  16       13.09       14.49      2.90 o 
  -6   7  16       34.93       28.29      2.48 o 
  -5   7  16       11.93       11.34      2.08 o 
  -4   7  16      178.23      153.39      4.60 o 
  -3   7  16       94.18       72.93      3.65 o 
  -2   7  16      102.26      106.55      4.71 o 
  -1   7  16      113.93      116.57      3.47 o 
   0   7  16      137.56      128.27      3.17 o 
   1   7  16       42.40       40.94      2.07 o 
   2   7  16      380.31      377.42      5.93 o 
   3   7  16       39.25       32.03      2.00 o 
   4   7  16      143.25      123.67      3.17 o 
   5   7  16        1.21        2.80      1.45 o 
   6   7  16       34.53       39.04      2.39 o 
   7   7  16       25.53       37.85      3.52 o 
  -9   8  16        0.04       -0.17      2.21 o 
  -8   8  16       16.46       19.08      2.48 o 
  -7   8  16        3.92        6.44      2.19 o 
  -6   8  16        0.00       -1.14      1.97 o 
  -5   8  16      169.80      189.79      5.26 o 
  -4   8  16        0.00       -1.88      2.62 o 
  -3   8  16       42.24       29.69      2.67 o 
  -2   8  16       51.02       55.50      3.28 o 
  -1   8  16        5.30       11.58      2.41 o 
   0   8  16        7.26        6.40      1.81 o 
   1   8  16        0.52       -0.09      1.32 o 
   2   8  16       45.52       48.14      2.31 o 
   3   8  16        6.54        4.92      1.45 o 
   4   8  16       91.41      103.17      3.50 o 
   5   8  16        3.31        0.34      1.71 o 
  -6   9  16        0.12        0.94      2.21 o 
  -5   9  16       13.37       21.59      3.64 o 
  -4   9  16       16.67       18.84      3.12 o 
  -3   9  16        5.63        0.00      1.97 o 
  -2   9  16        1.26       -1.88      1.88 o 
  -1   9  16        0.79       -0.37      1.81 o 
   0   9  16        1.28        1.82      1.97 o 
   1   9  16       10.76        5.44      1.86 o 
   2   9  16        3.46        0.81      1.38 o 
 -14   1  17       11.87       12.33      2.90 o 
 -13   1  17        5.75        3.42      2.74 o 
 -12   1  17      601.65      629.60     13.56 o 
 -11   1  17      507.80      515.31     17.47 o 
 -10   1  17      229.73      252.46      8.55 o 
  -9   1  17      555.55      574.02      9.89 o 
  -8   1  17       45.08       43.35      1.84 o 
  -7   1  17       34.25       24.83      1.58 o 
  -6   1  17      380.34      398.26      5.57 o 
  -5   1  17       86.24       92.25      2.45 o 
  -4   1  17       59.41       67.18      2.07 o 
  -3   1  17       57.83       50.44      1.89 o 
  -2   1  17     1025.25     1052.66     13.99 o 
  -1   1  17      479.82      498.49      7.54 o 
   0   1  17        2.13        1.00      1.97 o 
   1   1  17     1045.58     1044.96     14.08 o 
   2   1  17      162.46      156.32      3.76 o 
   3   1  17      115.94      117.95      4.15 o 
   4   1  17       23.62       20.42      3.13 o 
   5   1  17      198.35      197.45      7.33 o 
   6   1  17      288.90      268.72      5.30 o 
   7   1  17      340.85      336.92      6.32 o 
   8   1  17       13.84       13.49      1.86 o 
   9   1  17        8.76        8.26      1.78 o 
  10   1  17       17.57       16.05      2.20 o 
 -14   2  17       15.14       24.96      3.38 o 
 -13   2  17       66.01       76.01      4.35 o 
 -12   2  17      195.66      190.69      6.52 o 
 -11   2  17        3.50        6.38      1.97 o 
 -10   2  17        2.52        1.61      1.68 o 
  -9   2  17       51.43       47.96      2.76 o 
  -8   2  17        0.99       -1.25      1.25 o 
  -7   2  17       70.59       79.15      2.42 o 
  -6   2  17      203.46      181.09      3.84 o 
  -5   2  17       45.60       46.94      3.60 o 
  -4   2  17        2.56        1.37      1.01 o 
  -3   2  17      203.28      211.38      3.71 o 
  -2   2  17      934.31      934.92     11.23 o 
  -1   2  17       63.74       68.36      2.31 o 
   0   2  17        0.20        2.09      1.30 o 
   1   2  17       82.00       81.69      4.42 o 
   2   2  17       14.79       10.84      1.71 o 
   3   2  17       23.81       21.19      1.78 o 
   4   2  17       10.50       15.55      1.86 o 
   5   2  17      266.23      264.87      5.21 o 
   6   2  17       70.31       78.07      3.41 o 
   7   2  17       58.33       54.08      2.64 o 
   8   2  17        8.44       12.99      1.86 o 
   9   2  17        0.69        2.39      1.71 o 
  10   2  17       28.95       33.76      2.55 o 
 -13   3  17       25.94       32.86      5.81 o 
 -12   3  17       16.38       16.68      2.52 o 
 -11   3  17       91.37      102.91      4.28 o 
 -10   3  17        0.03        4.42      1.81 o 
  -9   3  17        0.18       -1.95      1.95 o 
  -8   3  17        1.27        3.17      1.68 o 
  -7   3  17        1.33        1.42      1.68 o 
  -6   3  17       16.07       23.72      2.21 o 
  -5   3  17      206.58      221.30      4.43 o 
  -4   3  17        9.31       15.95      1.32 o 
  -3   3  17      874.45      880.39     10.67 o 
  -2   3  17      595.04      574.27      8.47 o 
  -1   3  17       74.12       65.29      2.31 o 
   0   3  17      167.78      173.98      3.40 o 
   1   3  17      190.01      196.72      3.66 o 
   2   3  17     1215.20     1225.70     14.43 o 
   3   3  17        3.05        1.81      1.60 o 
   4   3  17       22.34       17.19      1.86 o 
   5   3  17      481.76      503.09      8.04 o 
   6   3  17      302.31      289.04      5.64 o 
   7   3  17        0.12        2.56      1.71 o 
   8   3  17        1.75        0.12      2.04 o 
   9   3  17        1.16       -0.12      1.68 o 
 -13   4  17        1.29        2.33      2.08 o 
 -12   4  17       36.05       26.23      2.61 o 
 -11   4  17        0.31        1.37      2.42 o 
 -10   4  17       62.65       53.03      3.16 o 
  -9   4  17        6.51        2.89      1.81 o 
  -8   4  17      208.56      230.19      5.53 o 
  -7   4  17      219.82      220.88      5.26 o 
  -6   4  17      398.23      382.06      8.55 o 
  -5   4  17        1.06        5.05      1.81 o 
  -4   4  17      990.13      973.85     13.20 o 
  -3   4  17      640.50      620.90      8.14 o 
  -2   4  17      700.45      673.30      8.64 o 
  -1   4  17        0.10       -1.59      1.59 o 
   0   4  17      237.23      229.86      5.96 o 
   1   4  17      800.91      768.32      9.69 o 
   2   4  17      327.31      319.57      5.08 o 
   3   4  17      275.79      283.34      4.69 o 
   4   4  17        0.82       -1.20      1.88 o 
   5   4  17      241.17      238.98      4.95 o 
   6   4  17      208.26      204.14      4.61 o 
   7   4  17       53.32       50.99      2.64 o 
   8   4  17      183.66      163.07      5.13 o 
   9   4  17        5.24        0.46      1.97 o 
 -12   5  17       25.98       27.42      3.38 o 
 -11   5  17       20.14       23.29      2.61 o 
 -10   5  17        7.12        5.93      1.97 o 
  -9   5  17        5.60        4.44      2.42 o 
  -8   5  17      121.40      110.95      6.32 o 
  -7   5  17      381.29      371.44      7.64 o 
  -6   5  17       52.22       43.04      2.76 o 
  -5   5  17      659.37      599.55     10.68 o 
  -4   5  17      511.21      533.71      8.11 o 
  -3   5  17      274.63      264.17      4.93 o 
  -2   5  17      243.34      244.05      4.26 o 
  -1   5  17      148.69      126.04      2.99 o 
   0   5  17      469.64      460.03      6.55 o 
   1   5  17      321.14      316.19      5.01 o 
   2   5  17      191.66      197.29      4.22 o 
   3   5  17        2.57        2.05      1.57 o 
   4   5  17        0.21       -1.17      1.21 o 
   5   5  17      283.07      307.92      6.03 o 
   6   5  17      117.50      133.12      3.84 o 
   7   5  17       24.30       17.43      2.05 o 
   8   5  17        9.22       12.74      3.00 o 
 -11   6  17       13.09       16.14      2.37 o 
 -10   6  17        2.14       -0.68      1.97 o 
  -9   6  17       31.04       32.55      2.76 o 
  -8   6  17        0.28        1.71      2.42 o 
  -7   6  17       15.14       15.87      2.37 o 
  -6   6  17       14.18       12.96      2.21 o 
  -5   6  17      280.46      261.96      6.18 o 
  -4   6  17      214.29      192.22      5.26 o 
  -3   6  17       69.52       79.95      5.66 o 
  -2   6  17        1.04       -1.37      1.37 o 
  -1   6  17        6.08        4.50      1.27 o 
   0   6  17      117.86      126.58      3.04 o 
   1   6  17       34.13       28.88      1.89 o 
   2   6  17       20.77       21.50      1.63 o 
   3   6  17       81.52       70.13      2.62 o 
   4   6  17      207.69      203.52      4.15 o 
   5   6  17       79.17       90.57      2.92 o 
   6   6  17       26.70       28.83      3.16 o 
   7   6  17        0.00        0.68      1.97 o 
 -10   7  17       47.76       51.03      3.65 o 
  -9   7  17       89.74       91.82      4.07 o 
  -8   7  17      105.93       92.98      4.07 o 
  -7   7  17        5.35        8.21      2.90 o 
  -6   7  17      189.56      193.92      7.81 o 
  -5   7  17       12.50        5.47      1.97 o 
  -4   7  17      170.84      178.68      5.35 o 
  -3   7  17       41.17       32.24      2.61 o 
  -2   7  17       25.19       23.65      2.48 o 
  -1   7  17       30.36       32.99      2.12 o 
   0   7  17       28.06       22.74      1.80 o 
   1   7  17        0.01        0.83      1.32 o 
   2   7  17       85.14       95.58      2.81 o 
   3   7  17        0.01        0.80      1.32 o 
   4   7  17        0.89        2.42      1.40 o 
   5   7  17      205.65      211.69      4.33 o 
   6   7  17       17.08       16.79      2.01 o 
  -8   8  17       21.66       26.42      2.76 o 
  -7   8  17        3.93        2.26      2.21 o 
  -6   8  17       22.32       21.41      3.12 o 
  -5   8  17        1.72        0.91      1.97 o 
  -4   8  17        6.12        6.20      2.21 o 
  -3   8  17        0.09       -1.97      1.97 o 
  -2   8  17        5.40        2.65      2.08 o 
  -1   8  17       23.48       28.52      2.48 o 
   0   8  17        0.05       -0.83      1.43 o 
   1   8  17       10.22        6.15      1.53 o 
   2   8  17        0.73       -0.36      1.32 o 
   3   8  17        1.23       -0.91      1.69 o 
   4   8  17       71.79       79.07      3.24 o 
  -5   9  17        7.96        9.06      4.44 o 
  -4   9  17        3.48        1.13      2.08 o 
  -3   9  17       32.78       34.21      3.01 o 
  -2   9  17        0.63       -0.26      1.81 o 
  -1   9  17       20.44       17.24      2.48 o 
   0   9  17       84.19       89.69      3.95 o 
   1   9  17       14.59       17.84      2.48 o 
 -14   0  18       11.38       12.31      4.10 o 
 -12   0  18       68.04       75.23      6.16 o 
 -11   0  18       65.44       60.87      6.16 o 
 -10   0  18       35.98       43.08      4.79 o 
  -9   0  18        8.40        5.81      1.93 o 
  -8   0  18     1112.28     1082.64     20.39 o 
  -7   0  18     1806.74     1758.05     31.39 o 
  -6   0  18       54.45       49.71      2.61 o 
  -5   0  18     1681.94     1593.30     28.71 o 
  -4   0  18     1083.87     1062.50     20.15 o 
  -3   0  18      919.29      902.56     17.47 o 
  -2   0  18      150.17      123.70      5.13 o 
  -1   0  18      785.98      706.13     14.55 o 
   0   0  18       23.77       23.15      2.63 o 
   1   0  18       79.71       80.12      3.87 o 
   2   0  18       33.64       41.81      3.76 o 
   3   0  18       11.41        7.83      2.14 o 
   4   0  18       84.39       86.18      6.16 o 
   5   0  18      277.77      261.03      7.49 o 
   6   0  18       13.21       16.93      2.90 o 
   7   0  18       74.12       83.85      4.35 o 
   8   0  18       63.89       55.92      4.79 o 
   9   0  18        1.12       -0.53      4.79 o 
 -13   1  18       41.60       44.83      4.10 o 
 -12   1  18       21.44       28.98      3.38 o 
 -11   1  18      148.60      143.75     12.66 o 
 -10   1  18       22.49       25.19      2.90 o 
  -9   1  18        0.69        2.05      1.68 o 
  -8   1  18      124.34      120.17      3.32 o 
  -7   1  18       13.26       16.58      2.66 o 
  -6   1  18       46.43       54.17      3.54 o 
  -5   1  18        0.19       -0.72      1.01 o 
  -4   1  18      101.41      111.27      2.92 o 
  -3   1  18      223.13      206.26      4.18 o 
  -2   1  18        4.66        5.93      1.48 o 
  -1   1  18      474.21      432.35      6.85 o 
   0   1  18       11.47       10.63      1.60 o 
   1   1  18     1074.75     1063.08     14.42 o 
   2   1  18       11.43       11.68      1.59 o 
   3   1  18      806.36      730.00     10.54 o 
   4   1  18       90.49       86.33      2.98 o 
   5   1  18       65.59       68.34      3.28 o 
   6   1  18       16.87       22.04      2.91 o 
   7   1  18        1.10        3.30      1.60 o 
   8   1  18      258.67      243.99      5.30 o 
   9   1  18        7.69        5.94      1.86 o 
 -13   2  18       49.42       42.79      3.60 o 
 -12   2  18        0.61        4.79      2.74 o 
 -11   2  18      141.67      139.15      5.23 o 
 -10   2  18      206.14      210.20      5.39 o 
  -9   2  18      130.96      130.03      6.14 o 
  -8   2  18      129.06      132.52      4.07 o 
  -7   2  18      521.95      524.45      9.22 o 
  -6   2  18      109.78      102.47      3.08 o 
  -5   2  18       11.21       12.97      1.38 o 
  -4   2  18      727.80      731.91      9.19 o 
  -3   2  18       98.05       91.75      2.50 o 
  -2   2  18       11.58       15.67      1.84 o 
  -1   2  18      107.89      110.31      3.95 o 
   0   2  18       32.10       23.14      1.86 o 
   1   2  18      571.73      532.53      9.49 o 
   2   2  18      489.21      462.91      7.44 o 
   3   2  18      320.07      315.53      5.73 o 
   4   2  18        3.11        3.42      1.37 o 
   5   2  18      126.67      133.49      3.67 o 
   6   2  18      163.40      158.56      4.74 o 
   7   2  18        0.49        2.29      1.60 o 
   8   2  18      233.18      238.21      5.29 o 
   9   2  18       12.94       13.63      1.95 o 
 -13   3  18       13.61       12.66      2.90 o 
 -12   3  18       16.73       19.77      2.37 o 
 -11   3  18       58.86       61.98     11.28 o 
 -10   3  18        8.89        9.38      2.42 o 
  -9   3  18      130.10      132.27      4.78 o 
  -8   3  18       34.68       33.63      3.52 o 
  -7   3  18      260.89      247.12      5.98 o 
  -6   3  18       90.17      107.35      3.80 o 
  -5   3  18      178.97      156.99      3.74 o 
  -4   3  18        0.06       -1.52      1.52 o 
  -3   3  18      136.85      133.18      2.99 o 
  -2   3  18       49.56       35.19      2.07 o 
  -1   3  18     1458.87     1439.64     16.66 o 
   0   3  18      320.43      295.97      4.77 o 
   1   3  18       88.68       96.00      3.26 o 
   2   3  18      129.69      104.93      3.15 o 
   3   3  18      138.90      124.99      3.50 o 
   4   3  18       38.17       25.78      2.05 o 
   5   3  18        8.34        9.06      1.71 o 
   6   3  18       49.32       44.41      2.39 o 
   7   3  18      298.46      290.66      6.69 o 
   8   3  18        7.79        8.41      1.78 o 
 -12   4  18       48.23       46.70      4.09 o 
 -11   4  18      349.41      352.55      9.20 o 
 -10   4  18       37.54       40.14      3.01 o 
  -9   4  18       10.47       14.97      2.24 o 
  -8   4  18       33.27       24.90      2.48 o 
  -7   4  18       44.81       45.21      2.76 o 
  -6   4  18       25.74       25.28      2.42 o 
  -5   4  18       28.16       26.07      2.37 o 
  -4   4  18      611.57      596.83      8.98 o 
  -3   4  18       17.58       17.33      1.58 o 
  -2   4  18       47.96       40.28      1.85 o 
  -1   4  18       81.72       72.50      2.42 o 
   0   4  18       33.69       34.53      2.08 o 
   1   4  18       56.90       51.85      2.25 o 
   2   4  18       11.43        8.94      1.38 o 
   3   4  18      177.51      176.62      5.01 o 
   4   4  18        0.16       -1.43      1.43 o 
   5   4  18       29.26       26.44      2.05 o 
   6   4  18       59.72       51.70      3.87 o 
   7   4  18        0.14        0.85      1.71 o 
   8   4  18        0.01       -1.71      1.71 o 
 -11   5  18       16.00       14.82      2.63 o 
 -10   5  18       52.28       55.61      3.41 o 
  -9   5  18      145.07      122.79     10.60 o 
  -8   5  18      164.57      146.45      4.47 o 
  -7   5  18      204.77      208.04      5.39 o 
  -6   5  18       32.23       30.03      2.48 o 
  -5   5  18       15.79       17.07      2.21 o 
  -4   5  18        6.05        3.47      1.81 o 
  -3   5  18        3.07        2.88      1.43 o 
  -2   5  18        5.68        6.33      1.32 o 
  -1   5  18      162.87      155.00      5.98 o 
   0   5  18       20.22       21.80      1.63 o 
   1   5  18        9.93       11.41      1.53 o 
   2   5  18        2.96        4.13      1.38 o 
   3   5  18        1.65        3.03      1.32 o 
   4   5  18        4.98        5.13      1.71 o 
   5   5  18        0.37       -1.43      1.43 o 
   6   5  18        1.47        4.27      1.71 o 
   7   5  18       34.98       30.77      2.36 o 
 -10   6  18        0.01       -2.49      2.49 o 
  -9   6  18       48.55       50.06      3.28 o 
  -8   6  18       57.38       55.08      3.41 o 
  -7   6  18        3.85        0.42      1.81 o 
  -6   6  18        9.92        7.07      1.97 o 
  -5   6  18       10.53       10.49      2.08 o 
  -4   6  18        5.57       10.31      2.75 o 
  -3   6  18        0.31       -0.73      1.68 o 
  -2   6  18       12.36       13.10      1.66 o 
  -1   6  18       18.83       26.63      1.80 o 
   0   6  18      109.08      122.50      3.91 o 
   1   6  18       66.33       62.73      3.13 o 
   2   6  18       37.74       37.58      2.00 o 
   3   6  18       38.41       41.60      2.24 o 
   4   6  18        4.83        5.06      1.53 o 
   5   6  18       35.91       35.46      2.06 o 
   6   6  18      138.15      158.77      4.35 o 
  -9   7  18      142.15      150.25      4.99 o 
  -8   7  18        1.86        1.45      2.21 o 
  -7   7  18       48.62       36.65      2.88 o 
  -6   7  18       44.16       46.36      3.35 o 
  -5   7  18      101.05       94.28      4.07 o 
  -4   7  18       12.40       11.64      2.08 o 
  -3   7  18        0.53       -1.97      1.97 o 
  -2   7  18        3.35        2.28      1.97 o 
  -1   7  18        6.24        4.67      1.60 o 
   0   7  18        0.09        0.33      1.32 o 
   1   7  18       12.83        7.01      1.49 o 
   2   7  18       40.54       36.90      2.07 o 
   3   7  18        1.09        0.75      1.45 o 
   4   7  18       87.60       90.98      3.04 o 
   5   7  18        6.90       13.25      1.80 o 
  -7   8  18       18.67       24.39      2.71 o 
  -6   8  18       29.51       36.61      3.16 o 
  -5   8  18       12.26       10.93      2.90 o 
  -4   8  18        1.65        1.65      2.08 o 
  -3   8  18        6.31        3.87      3.44 o 
  -2   8  18       24.07       25.82      2.48 o 
  -1   8  18       15.91       10.85      2.40 o 
   0   8  18       44.63       52.32      2.74 o 
   1   8  18        3.00        3.95      1.49 o 
   2   8  18        0.14        0.90      1.49 o 
 -13   1  19        8.44        6.90      3.08 o 
 -12   1  19       93.87       87.59      4.84 o 
 -11   1  19        9.52       12.31      2.42 o 
 -10   1  19      166.12      164.83     10.26 o 
  -9   1  19      132.61      140.07      5.06 o 
  -8   1  19        0.28        1.22      2.38 o 
  -7   1  19      244.63      254.70      4.79 o 
  -6   1  19      591.09      559.81      8.39 o 
  -5   1  19       43.26       46.64      2.29 o 
  -4   1  19       74.48       53.92      2.47 o 
  -3   1  19      268.23      288.25      5.30 o 
  -2   1  19      142.75      147.59      3.76 o 
  -1   1  19     1323.73     1339.87     17.69 o 
   0   1  19       53.11       48.32      3.16 o 
   1   1  19       57.91       70.33      2.74 o 
   2   1  19       11.22       15.96      1.71 o 
   3   1  19      153.14      145.51      3.76 o 
   4   1  19       64.96       57.14      2.76 o 
   5   1  19        1.16        1.84      1.81 o 
   6   1  19       42.02       51.03      3.58 o 
   7   1  19       89.88       89.07      3.42 o 
   8   1  19        0.48        0.40      1.60 o 
 -13   2  19       89.25       98.56      4.58 o 
 -12   2  19        6.58        6.34      2.63 o 
 -11   2  19       55.86       63.23      7.18 o 
 -10   2  19       31.04       27.56      3.12 o 
  -9   2  19        2.24        0.68      2.42 o 
  -8   2  19       65.42       70.33      3.28 o 
  -7   2  19      232.07      248.90      5.65 o 
  -6   2  19      247.41      223.66      4.94 o 
  -5   2  19        1.95        1.01      1.49 o 
  -4   2  19       16.50       19.49      1.53 o 
  -3   2  19       27.07       25.55      1.95 o 
  -2   2  19       63.81       59.76      2.74 o 
  -1   2  19      256.25      259.54      5.24 o 
   0   2  19        1.01       -1.43      1.43 o 
   1   2  19        7.94        9.54      1.71 o 
   2   2  19       48.23       54.56      2.55 o 
   3   2  19        1.59        1.71      1.38 o 
   4   2  19      126.65      109.76      3.95 o 
   5   2  19       25.33       21.72      2.37 o 
   6   2  19      381.77      375.73      7.90 o 
   7   2  19       96.86       95.24      3.39 o 
   8   2  19        1.05        1.13      1.60 o 
 -12   3  19      133.72      138.94      5.80 o 
 -11   3  19        2.22       -2.42      2.42 o 
 -10   3  19      145.43      140.62      5.80 o 
  -9   3  19        1.00        2.05      1.97 o 
  -8   3  19      213.23      218.13      5.39 o 
  -7   3  19      105.14       98.32      4.96 o 
  -6   3  19       38.46       40.03      2.61 o 
  -5   3  19       81.94       77.95      2.81 o 
  -4   3  19        4.56        3.72      1.51 o 
  -3   3  19       61.70       47.87      2.07 o 
  -2   3  19      339.27      383.12      6.62 o 
  -1   3  19      194.50      213.90      4.53 o 
   0   3  19        0.50        1.75      2.47 o 
   1   3  19        8.24        7.86      1.71 o 
   2   3  19       21.58       26.52      2.05 o 
   3   3  19        0.34       -1.37      1.37 o 
   4   3  19       29.58       28.55      2.17 o 
   5   3  19      149.10      156.55      5.63 o 
   6   3  19       36.66       39.27      2.55 o 
   7   3  19       18.37       23.83      2.61 o 
   8   3  19       35.09       31.91      2.39 o 
 -12   4  19       43.49       42.86      5.81 o 
 -11   4  19       39.68       48.92      3.87 o 
 -10   4  19       64.23       67.54      4.79 o 
  -9   4  19       65.61       58.08      4.18 o 
  -8   4  19      265.53      275.14      6.45 o 
  -7   4  19       28.74       33.08      3.45 o 
  -6   4  19       17.79       21.45      2.48 o 
  -5   4  19       40.40       35.59      2.61 o 
  -4   4  19      100.08      104.23      3.65 o 
  -3   4  19       11.56        8.48      1.34 o 
  -2   4  19        0.01       -1.26      1.45 o 
  -1   4  19      735.53      729.69      9.43 o 
   0   4  19       42.05       36.52      1.94 o 
   1   4  19       20.84       20.93      1.95 o 
   2   4  19       36.87       29.44      3.27 o 
   3   4  19        0.58       -0.04      1.51 o 
   4   4  19       28.23       31.26      2.29 o 
   5   4  19       70.54       76.87      3.08 o 
   6   4  19       74.59       84.74      3.42 o 
   7   4  19       10.40        6.50      2.05 o 
 -11   5  19        0.18        4.62      2.21 o 
 -10   5  19       50.58       45.71      3.36 o 
  -9   5  19       99.32      119.60      4.34 o 
  -8   5  19      330.71      304.64      6.97 o 
  -7   5  19      181.14      169.00      4.99 o 
  -6   5  19       69.64       66.16      3.55 o 
  -5   5  19      328.48      314.92      7.25 o 
  -4   5  19      192.33      168.73      5.39 o 
  -3   5  19      107.55       89.64      3.05 o 
  -2   5  19        3.02        3.09      1.32 o 
  -1   5  19       33.33       41.25      1.94 o 
   0   5  19       23.77       21.42      1.69 o 
   1   5  19       27.80       29.60      1.89 o 
   2   5  19        0.80        1.25      1.32 o 
   3   5  19       55.95       43.67      2.55 o 
   4   5  19        5.11        7.75      1.71 o 
   5   5  19       55.24       56.02      2.89 o 
   6   5  19       97.06       88.78      3.39 o 
 -10   6  19        2.39        4.19      3.20 o 
  -9   6  19      134.96      130.03      5.17 o 
  -8   6  19       11.36        6.48      2.08 o 
  -7   6  19        5.29        4.22      2.61 o 
  -6   6  19      152.10      138.25      4.74 o 
  -5   6  19      299.24      260.86      8.09 o 
  -4   6  19      178.65      171.43      5.13 o 
  -3   6  19       19.47       13.10      2.08 o 
  -2   6  19       21.21       22.38      2.07 o 
  -1   6  19       62.03       60.40      3.99 o 
   0   6  19       38.91       37.62      2.00 o 
   1   6  19        6.12        9.22      1.58 o 
   2   6  19       16.37       14.42      1.69 o 
   3   6  19       15.71       14.22      1.76 o 
   4   6  19        0.56        1.88      1.71 o 
   5   6  19        2.55        0.68      1.71 o 
  -8   7  19       61.46       54.60      4.57 o 
  -7   7  19        2.05       -1.81      1.81 o 
  -6   7  19        0.35        2.45      2.08 o 
  -5   7  19        9.19        6.64      2.08 o 
  -4   7  19       22.23       19.96      2.37 o 
  -3   7  19       38.42       27.25      2.61 o 
  -2   7  19      100.02      102.30      4.42 o 
  -1   7  19       56.79       53.97      2.76 o 
   0   7  19       64.40       75.59      3.12 o 
   1   7  19        1.72        4.28      1.73 o 
   2   7  19        3.58        1.27      1.38 o 
   3   7  19       10.43       10.60      1.76 o 
  -5   8  19       72.14       71.69      4.58 o 
  -4   8  19       29.02       23.99      4.01 o 
  -3   8  19        1.11       -1.14      1.97 o 
  -2   8  19        0.42       -0.89      3.33 o 
  -1   8  19       38.23       42.32      3.16 o 
   0   8  19        4.15        1.37      1.97 o 
 -12   0  20       15.50       25.30      4.79 o 
 -11   0  20      194.21      238.09      9.58 o 
 -10   0  20        2.99        1.37      2.74 o 
  -8   0  20       46.39       38.98      4.79 o 
  -7   0  20       95.86      134.06      7.52 o 
  -6   0  20       33.57       55.20      5.47 o 
  -5   0  20       63.12       56.84      3.87 o 
  -4   0  20      204.11      194.85      5.82 o 
  -3   0  20      602.02      584.89     12.60 o 
  -2   0  20      127.58      115.44      4.84 o 
  -1   0  20        0.81       -0.68      1.93 o 
   0   0  20       17.25        9.95      2.42 o 
   1   0  20       67.51       74.28      4.35 o 
   2   0  20      202.19      198.26      6.29 o 
   3   0  20        0.02        0.84      2.14 o 
   4   0  20      404.60      384.19      9.43 o 
   5   0  20       94.21      107.50      6.50 o 
   6   0  20      142.77      151.04      6.03 o 
   7   0  20        9.66       15.39      2.90 o 
 -11   1  20       25.33       29.39      3.12 o 
 -10   1  20      124.70      133.14      5.55 o 
  -9   1  20        2.20        3.76      2.42 o 
  -8   1  20       31.46       33.23      3.12 o 
  -7   1  20        8.10        8.57      1.97 o 
  -6   1  20       30.62       37.66      2.48 o 
  -5   1  20        4.48        1.80      1.48 o 
  -4   1  20       56.08       55.38      2.64 o 
  -3   1  20      270.78      259.23      5.04 o 
  -2   1  20      391.26      408.29      6.85 o 
  -1   1  20       22.64       19.32      1.78 o 
   0   1  20       77.83       85.15      3.08 o 
   1   1  20      161.79      155.41      3.84 o 
   2   1  20       29.87       30.55      2.37 o 
   3   1  20       20.42       18.45      1.86 o 
   4   1  20       13.67       13.23      1.86 o 
   5   1  20       83.11       90.52      3.80 o 
   6   1  20        8.42        9.60      2.07 o 
   7   1  20       19.58       15.97      2.01 o 
 -12   2  20        6.14        2.74      3.42 o 
 -11   2  20      105.81      111.91      5.32 o 
 -10   2  20        1.38       -1.71      4.44 o 
  -9   2  20       57.23       58.27      4.09 o 
  -8   2  20       58.70       61.97      3.01 o 
  -7   2  20      317.46      318.44      6.72 o 
  -6   2  20      253.23      259.55      5.02 o 
  -5   2  20       57.44       59.81      3.16 o 
  -4   2  20       14.03       14.76      1.71 o 
  -3   2  20       53.68       53.52      2.55 o 
  -2   2  20       32.87       33.74      2.05 o 
  -1   2  20        7.16        6.84      1.71 o 
   0   2  20      370.50      359.59      7.62 o 
   1   2  20       66.63       73.68      3.45 o 
   2   2  20       32.51       33.98      2.12 o 
   3   2  20        0.05       -1.37      1.37 o 
   4   2  20        0.02       -0.50      1.43 o 
   5   2  20       10.17       10.36      1.86 o 
   6   2  20       11.93       16.04      2.37 o 
   7   2  20       12.02       15.22      2.12 o 
 -12   3  20        9.94       11.83      3.11 o 
 -11   3  20        2.78        5.59      2.63 o 
 -10   3  20      238.73      233.38      7.26 o 
  -9   3  20        5.20        7.15      2.63 o 
  -8   3  20       67.31       71.52      3.51 o 
  -7   3  20       56.06       56.66      3.01 o 
  -6   3  20       24.33       25.34      2.37 o 
  -5   3  20      122.05      138.89      4.05 o 
  -4   3  20       54.79       56.90      2.64 o 
  -3   3  20       34.02       35.20      2.12 o 
  -2   3  20        7.30        8.49      1.97 o 
  -1   3  20      325.41      350.26      6.24 o 
   0   3  20      189.83      198.79      4.35 o 
   1   3  20       46.89       42.33      2.39 o 
   2   3  20        2.85        0.68      1.51 o 
   3   3  20       20.32       21.67      2.05 o 
   4   3  20        0.56       -1.43      1.43 o 
   5   3  20        4.05        0.34      1.71 o 
   6   3  20      151.32      160.18      4.27 o 
   7   3  20       16.87       22.62      2.20 o 
 -11   4  20       48.68       52.59      4.09 o 
 -10   4  20       33.14       31.83      4.44 o 
  -9   4  20       27.28       25.40      2.61 o 
  -8   4  20        9.61       13.43      2.21 o 
  -7   4  20       67.45       74.75      3.55 o 
  -6   4  20      231.80      238.24      6.05 o 
  -5   4  20       23.56       29.58      2.61 o 
  -4   4  20       23.77       23.49      2.01 o 
  -3   4  20       24.66       33.41      2.20 o 
  -2   4  20      170.33      157.27      3.48 o 
  -1   4  20       55.23       67.78      2.78 o 
   0   4  20       47.14       54.20      3.90 o 
   1   4  20        2.04        1.44      1.43 o 
   2   4  20        0.33       -1.43      1.43 o 
   3   4  20      105.13      126.42      3.67 o 
   4   4  20       21.37       21.34      2.12 o 
   5   4  20        1.99        2.91      1.71 o 
   6   4  20        0.28        2.05      1.78 o 
 -10   5  20        2.84        3.10      2.50 o 
  -9   5  20       52.94       55.62      3.41 o 
  -8   5  20       54.08       53.03      4.10 o 
  -7   5  20       69.77       57.28      3.41 o 
  -6   5  20       14.57       10.18      2.08 o 
  -5   5  20        2.04       -0.42      1.81 o 
  -4   5  20        0.36       -0.11      1.81 o 
  -3   5  20        0.01        1.10      2.09 o 
  -2   5  20      136.68      136.99      3.67 o 
  -1   5  20        3.42       -0.28      1.53 o 
   0   5  20       61.97       53.47      2.31 o 
   1   5  20      117.70      131.06      3.84 o 
   2   5  20       57.64       47.48      2.64 o 
   3   5  20        0.00       -1.48      1.58 o 
   4   5  20       34.67       42.64      2.47 o 
   5   5  20       33.76       36.65      2.55 o 
  -9   6  20       12.24       15.81      4.79 o 
  -8   6  20        2.26        1.28      2.88 o 
  -7   6  20       16.60       23.56      3.78 o 
  -6   6  20        0.10       -0.23      1.97 o 
  -5   6  20       49.75       39.53      3.19 o 
  -4   6  20        0.02        2.05      2.08 o 
  -3   6  20        1.13        2.28      1.97 o 
  -2   6  20        4.85        8.03      1.71 o 
  -1   6  20       44.68       42.02      2.96 o 
   0   6  20       21.65       23.15      1.83 o 
   1   6  20       12.78       12.13      1.58 o 
   2   6  20       38.61       45.00      2.82 o 
   3   6  20       35.36       39.72      2.64 o 
   4   6  20       20.18       21.04      2.20 o 
  -6   7  20       21.85       17.14      2.48 o 
  -5   7  20       80.24       93.09      4.07 o 
  -4   7  20        0.03        0.68      2.08 o 
  -3   7  20       62.31       56.29      3.41 o 
  -2   7  20        2.70        4.83      2.08 o 
  -1   7  20       39.07       43.69      3.01 o 
   0   7  20       21.23       31.73      2.39 o 
   1   7  20        0.40        2.12      1.58 o 
   2   7  20       69.02       82.21      3.04 o 
 -12   1  21      676.90      703.63     21.92 o 
 -11   1  21      217.73      212.79      9.58 o 
 -10   1  21       33.88       43.08      4.79 o 
  -9   1  21       15.78       15.73      4.10 o 
  -8   1  21      250.39      246.35     10.26 o 
  -7   1  21      286.66      316.68     19.16 o 
  -6   1  21       22.83       29.36      2.37 o 
  -5   1  21      170.05      203.11      5.92 o 
  -4   1  21       13.12       19.18      1.95 o 
  -3   1  21       64.69       72.28      2.81 o 
  -2   1  21        0.71        1.15      2.17 o 
  -1   1  21       39.67       40.24      2.39 o 
   0   1  21      120.89      125.14      3.50 o 
   1   1  21        2.89        1.26      1.43 o 
   2   1  21       17.73       18.78      2.33 o 
   3   1  21       32.87       29.39      2.12 o 
   4   1  21        1.09        2.74      1.71 o 
   5   1  21      125.96      129.82      4.01 o 
   6   1  21       52.40       44.17      2.64 o 
 -11   2  21       48.51       41.71      5.47 o 
 -10   2  21        8.47        0.68      4.10 o 
  -9   2  21       49.51       50.69      3.87 o 
  -8   2  21      223.31      209.78     15.05 o 
  -7   2  21        0.85       -1.37      3.08 o 
  -6   2  21       10.34       13.50      2.38 o 
  -5   2  21      135.23      108.60      3.95 o 
  -4   2  21        1.75        1.69      1.43 o 
  -3   2  21       71.43       72.53      2.85 o 
  -2   2  21       75.43       71.94      3.46 o 
  -1   2  21      194.82      226.66      4.87 o 
   0   2  21      422.59      410.66      8.30 o 
   1   2  21      129.88      141.78      3.84 o 
   2   2  21       65.73       60.72      2.89 o 
   3   2  21       16.55       14.50      1.78 o 
   4   2  21        6.34        4.27      1.71 o 
   5   2  21        4.51        3.45      2.37 o 
   6   2  21        2.25        4.38      1.86 o 
 -11   3  21       45.03       45.48      3.87 o 
 -10   3  21       10.62        8.82      5.13 o 
  -9   3  21        0.89       -1.03      2.42 o 
  -8   3  21        2.72        3.94      1.81 o 
  -7   3  21        3.91        3.18      2.08 o 
  -6   3  21       85.36       88.44      3.67 o 
  -5   3  21        0.02        0.42      1.81 o 
  -4   3  21      161.23      146.66      7.64 o 
  -3   3  21        8.07        5.01      1.51 o 
  -2   3  21       73.71       64.86      5.99 o 
  -1   3  21      198.14      208.07      4.61 o 
   0   3  21      278.48      273.06      5.73 o 
   1   3  21       15.38       18.95      1.86 o 
   2   3  21       23.18       15.52      1.86 o 
   3   3  21        6.93        8.41      2.27 o 
   4   3  21       22.36       23.28      2.12 o 
   5   3  21       10.54        9.57      1.95 o 
   6   3  21        9.17       10.37      1.95 o 
 -10   4  21       44.79       36.61      3.87 o 
  -9   4  21       13.96       11.85      2.37 o 
  -8   4  21       10.79       14.23      2.30 o 
  -7   4  21       57.38       54.24      3.16 o 
  -6   4  21        0.05       -1.47      2.12 o 
  -5   4  21       94.93       83.73      3.51 o 
  -4   4  21        2.99        1.48      1.51 o 
  -3   4  21      222.86      215.45      5.39 o 
  -2   4  21       12.17       12.32      1.78 o 
  -1   4  21       72.88       89.88      3.32 o 
   0   4  21      123.16      111.82      3.32 o 
   1   4  21       24.23       15.66      1.95 o 
   2   4  21        3.12        0.91      1.51 o 
   3   4  21        8.29        9.86      1.89 o 
   4   4  21       62.27       64.86      2.98 o 
   5   4  21        1.52        2.47      1.95 o 
  -9   5  21       56.08       62.27      3.51 o 
  -8   5  21      171.24      160.17      6.50 o 
  -7   5  21        4.51        4.67      2.08 o 
  -6   5  21        6.29        4.95      2.08 o 
  -5   5  21       24.94       28.73      2.76 o 
  -4   5  21       14.15       16.64      2.37 o 
  -3   5  21        4.28        0.65      1.51 o 
  -2   5  21       45.90       40.86      2.36 o 
  -1   5  21      162.19      165.83      4.16 o 
   0   5  21       80.36       88.53      3.39 o 
   1   5  21      166.59      175.14      4.53 o 
   2   5  21       57.87       63.46      2.98 o 
   3   5  21       11.35       10.06      1.95 o 
   4   5  21        0.21       -0.15      1.78 o 
  -7   6  21       12.92        7.73      2.48 o 
  -6   6  21       19.28       16.21      2.61 o 
  -5   6  21       54.05       61.96      3.67 o 
  -4   6  21        0.05       -0.23      1.97 o 
  -3   6  21        2.37       -1.97      1.97 o 
  -2   6  21       29.63       35.92      2.29 o 
  -1   6  21        4.93        1.84      1.78 o 
   0   6  21        4.95        7.94      1.63 o 
   1   6  21       38.15       48.42      2.74 o 
   2   6  21       10.71       12.79      2.01 o 
  -4   7  21       40.59       34.38      3.01 o 
  -3   7  21       15.90       18.31      2.48 o 
  -2   7  21        0.15       -2.51      2.51 o 
  -1   7  21       13.89       14.20      2.48 o 
  -8   0  22       38.19       43.77      4.79 o 
  -7   0  22       51.88       51.97      5.47 o 
  -6   0  22       72.91       70.44      6.16 o 
  -5   0  22     1137.31     1129.04     21.84 o 
  -4   0  22       79.91       80.82      4.58 o 
  -3   0  22       15.30       16.82      2.63 o 
  -2   0  22        2.61       -0.84      2.14 o 
  -1   0  22      203.87      204.74      6.52 o 
   0   0  22      329.40      308.38      8.23 o 
   1   0  22        0.03       -1.71      1.93 o 
   2   0  22       19.75       15.76      2.90 o 
   3   0  22       16.26       19.15      4.10 o 
   4   0  22      115.61      136.50      5.80 o 
   5   0  22        7.11       10.26      2.90 o 
  -9   1  22        8.35        6.84      3.42 o 
  -8   1  22       44.61       44.45      5.47 o 
  -7   1  22      104.14       95.95      7.18 o 
  -6   1  22        2.59        0.59      2.60 o 
  -5   1  22      111.30      108.00      4.21 o 
  -4   1  22        9.66        4.73      1.78 o 
  -3   1  22       45.25       44.82      2.39 o 
  -2   1  22        4.94        6.32      1.83 o 
  -1   1  22       41.55       35.72      2.39 o 
   0   1  22        0.04       -0.64      1.68 o 
   1   1  22        0.03       -0.24      1.60 o 
   2   1  22        2.47        1.60      1.97 o 
   3   1  22        2.18        2.17      1.78 o 
   4   1  22       69.44       80.30      5.09 o 
   5   1  22       11.24       12.96      2.05 o 
 -10   2  22        0.20        4.10      4.10 o 
  -9   2  22       64.93       67.70      6.15 o 
  -8   2  22      200.09      201.83      9.58 o 
  -7   2  22       97.25       89.68      4.84 o 
  -6   2  22       58.74       65.28      3.55 o 
  -5   2  22      229.95      241.69      5.93 o 
  -4   2  22      127.87      131.10      3.74 o 
  -3   2  22       66.57       71.50      3.05 o 
  -2   2  22      111.07      109.45      3.67 o 
  -1   2  22      144.78      141.18      4.46 o 
   0   2  22      161.34      174.71      5.13 o 
   1   2  22        1.56        2.13      1.60 o 
   2   2  22       22.84       15.11      1.86 o 
   3   2  22       88.20       85.65      3.24 o 
   4   2  22       73.14       76.31      3.97 o 
   5   2  22       16.06       20.02      2.96 o 
 -10   3  22       17.03       19.45      5.13 o 
  -9   3  22       26.06       26.44      3.38 o 
  -8   3  22       14.74       16.61      2.48 o 
  -7   3  22       29.92       34.94      3.76 o 
  -6   3  22       11.83        5.47      2.42 o 
  -5   3  22        0.33        1.37      2.42 o 
  -4   3  22       11.74       14.72      2.37 o 
  -3   3  22       53.84       52.94      3.16 o 
  -2   3  22        2.02        6.01      1.78 o 
  -1   3  22      255.06      232.20      7.80 o 
   0   3  22       36.32       29.56      2.20 o 
   1   3  22       28.15       32.93      2.57 o 
   2   3  22       62.98       68.79      3.15 o 
   3   3  22       31.44       27.09      2.29 o 
   4   3  22       26.94       29.10      2.39 o 
  -9   4  22       40.91       47.60      3.16 o 
  -8   4  22      216.04      228.19      7.26 o 
  -7   4  22      256.56      252.53      6.45 o 
  -6   4  22        0.34        1.87      2.30 o 
  -5   4  22      134.57      143.87      6.03 o 
  -4   4  22       10.81       11.63      2.58 o 
  -3   4  22        0.70        0.00      1.97 o 
  -2   4  22       38.53       43.26      2.55 o 
  -1   4  22       11.59       12.49      1.86 o 
   0   4  22        6.51        4.79      1.71 o 
   1   4  22        0.05       -0.68      1.71 o 
   2   4  22       14.04       19.55      2.12 o 
   3   4  22       99.64      101.33      3.67 o 
  -7   5  22       13.15       14.48      2.48 o 
  -6   5  22       24.46       20.65      2.61 o 
  -5   5  22        7.37       14.34      3.22 o 
  -4   5  22        4.50        8.53      2.33 o 
  -3   5  22        2.37       -0.68      1.81 o 
  -2   5  22        0.13       -1.37      1.81 o 
  -1   5  22       95.60       99.24      3.39 o 
   0   5  22        0.00        1.88      1.71 o 
   1   5  22       25.69       28.69      2.39 o 
   2   5  22       34.86       35.00      2.47 o 
  -5   6  22       25.11       22.06      2.61 o 
  -4   6  22       24.64       31.82      4.28 o 
  -3   6  22       25.67       24.88      2.76 o 
  -2   6  22        9.98       13.06      2.37 o 
  -1   6  22        4.36        1.11      2.21 o 
   0   6  22        5.80        8.31      2.37 o 
  -9   1  23        9.88        7.52      4.10 o 
  -8   1  23        3.37        4.10      4.10 o 
  -7   1  23       53.45       42.77      3.60 o 
  -6   1  23       52.34       56.18      4.01 o 
  -5   1  23       39.43       46.50      3.01 o 
  -4   1  23      158.90      143.10      4.01 o 
  -3   1  23        9.42       10.37      1.86 o 
  -2   1  23      246.30      267.43      5.47 o 
  -1   1  23      219.20      201.43      4.79 o 
   0   1  23        0.93       -0.34      1.71 o 
   1   1  23       17.62       25.32      2.74 o 
   2   1  23      159.15      153.41      4.27 o 
   3   1  23       30.38       28.74      2.39 o 
   4   1  23        2.50        1.61      1.78 o 
  -9   2  23        0.02        1.37      4.10 o 
  -8   2  23        1.51       -1.37      3.42 o 
  -7   2  23       32.48       31.46      4.79 o 
  -6   2  23       26.41       24.62      3.38 o 
  -5   2  23       85.14       90.23      3.95 o 
  -4   2  23       15.99       16.10      2.37 o 
  -3   2  23       15.71       20.15      2.05 o 
  -2   2  23        4.24        8.30      1.86 o 
  -1   2  23       71.27       76.28      3.67 o 
   0   2  23       93.12       99.45      3.42 o 
   1   2  23       26.52       25.74      2.20 o 
   2   2  23        0.04       -0.34      1.71 o 
   3   2  23       46.72       46.54      2.74 o 
  -8   3  23       59.06       58.13      6.15 o 
  -7   3  23       12.48       16.02      3.11 o 
  -6   3  23        7.94        5.81      3.76 o 
  -5   3  23      162.92      168.00      6.29 o 
  -4   3  23      245.69      258.78      7.97 o 
  -3   3  23       21.01       17.60      2.90 o 
  -2   3  23       34.30       33.97      2.39 o 
  -1   3  23       87.97       92.43      4.24 o 
   0   3  23        1.36        1.88      1.71 o 
   1   3  23        0.03       -1.60      1.60 o 
   2   3  23       37.70       36.85      2.47 o 
   3   3  23       28.37       32.03      2.47 o 
  -7   4  23        0.18        2.05      2.90 o 
  -6   4  23       77.10       77.61      7.18 o 
  -5   4  23       27.85       19.85      3.38 o 
  -4   4  23        3.56        0.00      1.97 o 
  -3   4  23        5.36        1.63      2.16 o 
  -2   4  23        7.12        6.76      2.08 o 
  -1   4  23        1.75        1.81      1.78 o 
   0   4  23        1.91       -1.20      1.71 o 
   1   4  23       12.02       13.32      2.05 o 
   2   4  23       11.13       14.02      2.12 o 
  -5   5  23      337.64      380.55     14.37 o 
  -4   5  23       20.74       15.45      3.38 o 
  -3   5  23        4.06        6.50      3.08 o 
  -2   5  23        0.16        1.53      2.08 o 
  -1   5  23       27.56       27.83      2.61 o 
   0   5  23        7.82       10.67      2.05 o 
  -8   0  24        2.55        5.47      4.10 o 
  -7   0  24       76.28       69.76      6.16 o 
  -6   0  24      356.73      393.59     14.37 o 
  -5   0  24       97.72       88.48      7.18 o 
  -4   0  24        8.05        3.76      3.08 o 
  -3   0  24        0.21        1.31      2.63 o 
  -2   0  24       57.96       76.94      4.84 o 
  -1   0  24      112.79      133.04      5.80 o 
   0   0  24        0.16       -2.05      2.42 o 
   1   0  24        2.27       -1.03      2.42 o 
   2   0  24       20.72       24.12      7.18 o 
  -8   1  24        9.45       10.26      4.10 o 
  -7   1  24       58.80       51.29      6.15 o 
  -6   1  24        0.53       -0.23      1.97 o 
  -5   1  24       18.79       23.48      3.92 o 
  -4   1  24        8.01        6.82      2.66 o 
  -3   1  24        9.47       11.85      2.05 o 
  -2   1  24       34.48       32.44      2.39 o 
  -1   1  24      100.56      110.52      3.76 o 
   0   1  24        7.58        8.89      1.95 o 
   1   1  24       61.40       62.43      3.55 o 
   2   1  24        6.00        8.85      1.95 o 
  -8   2  24        0.03        1.37      4.10 o 
  -7   2  24       41.33       37.61      5.47 o 
  -6   2  24      230.16      230.43      8.55 o 
  -5   2  24        9.96       11.07      2.21 o 
  -4   2  24       24.62       31.87      3.13 o 
  -3   2  24        0.11       -0.85      1.83 o 
  -2   2  24       39.46       47.28      2.81 o 
  -1   2  24        1.09        4.70      2.21 o 
   0   2  24       24.40       27.65      2.39 o 
   1   2  24       57.91       61.43      2.98 o 
   2   2  24        1.74        2.41      2.08 o 
  -7   3  24        5.58        1.82      5.47 o 
  -6   3  24       34.52       40.08      3.87 o 
  -5   3  24      116.66      114.03      5.55 o 
  -4   3  24        2.84        0.64      2.27 o 
  -3   3  24        5.54        1.74      3.42 o 
  -2   3  24       94.07       98.57      3.58 o 
  -1   3  24       84.08       93.03      3.50 o 
   0   3  24       17.62       16.74      2.66 o 
   1   3  24        7.25        8.34      1.95 o 
  -5   4  24        2.52        0.34      2.90 o 
  -4   4  24        0.01       -1.24      2.63 o 
  -3   4  24       62.90       87.73      5.85 o 
  -2   4  24       11.51       11.70      2.37 o 
  -1   4  24        9.18       10.45      2.05 o 
  -6   1  25       14.32       20.46      3.38 o 
  -5   1  25       19.89       21.79      2.76 o 
  -4   1  25      302.42      330.11      7.51 o 
  -3   1  25      576.53      651.69     10.27 o 
  -2   1  25      133.08      161.48      4.70 o 
  -1   1  25      148.31      158.32      4.61 o 
   0   1  25      138.49      166.23      5.39 o 
  -5   2  25        7.73        7.07      2.37 o 
  -4   2  25        0.34       -0.43      3.32 o 
  -3   2  25       26.51       32.12      3.16 o 
  -2   2  25        9.91        8.66      2.12 o 
  -1   2  25       20.91       26.34      2.88 o 
                                                 
